# Supplementary material for: Intersection of Immunity, Metabolism, and Muscle Regeneration in an Autoimmune‐Prone MRL Mouse Model
Source: Adv Sci (Weinh). 2024 Jan 8;11(11):2306961. doi: 10.1002/advs.202306961 (PMC10953568; doi:10.1002/advs.202306961)
Supplement: Supplementary file 2 — Supporting Information [file ADVS-11-2306961-s002.xlsx]

## Sheet: MRL_Control-vs-MRL_PE
ID	log2FoldChange	pvalue	padj	rMRL-9-S3	rMRL-8-S2	rMRL-7-S1	rMRL-6-P3	rMRL-5-P2	rMRL-4-P1	Gene.name
ENSMUSG00000000001	0.941053	0.0333708	0.248685	697.899	757.431	981.157	1011.77	2498.48	1167.93	Gnai3
ENSMUSG00000000028	0.00215895	0.993607	0.997153	128.843	84.5249	106.42	112.764	100.427	105.802	Cdc45
ENSMUSG00000000031	-1.75497	8.93976e-06	0.00206922	41538.1	70806.6	42296.2	21602.1	12279.4	11936.1	H19
ENSMUSG00000000037	0.874124	0.461237	0.693177	6.13538	0	15.318	15.518	17.2161	7.19045	Scml2
ENSMUSG00000000056	-0.81243	0.0876097	0.352114	6383.86	6408.52	3594.89	4042.96	1560.92	3727.73	Narf
ENSMUSG00000000058	0.976446	0.0193072	0.196228	1030.74	1183.35	1445.53	2634.96	1294.08	3274.74	Cav2
ENSMUSG00000000078	0.752221	0.280216	0.554212	1263.89	1279.95	1347.18	1016.95	4676.32	859.772	Klf6
ENSMUSG00000000085	-0.500653	0.132012	0.410497	1219.41	1174.57	843.295	891.768	517.2	879.289	Scmh1
ENSMUSG00000000088	-0.987233	0.065152	0.316124	8916.24	9622.67	4120.54	5005.08	1851.45	4574.15	Cox5a
ENSMUSG00000000093	-0.0912513	0.851698	0.928357	85.8953	120.75	198.328	133.455	77.4724	171.544	Tbx2
ENSMUSG00000000094	-1.35829	0.00552099	0.110477	67.4892	97.6976	114.482	46.554	18.6508	45.1971	Tbx4
ENSMUSG00000000120	1.12419	0.12319	0.400929	24.5415	42.8113	128.994	208.976	74.603	147.918	Ngfr
ENSMUSG00000000126	-0.633833	0.00703095	0.123344	662.621	802.438	648.999	548.303	398.122	417.046	Wnt9a
ENSMUSG00000000127	0.0540565	0.784141	0.893495	375.792	331.513	382.143	431.401	357.234	343.087	Fer
ENSMUSG00000000131	-0.328334	0.0171538	0.185381	1794.6	1706.96	1940.55	1421.45	1519.32	1393.92	Xpo6
ENSMUSG00000000134	0.978046	0.0438059	0.276069	489.297	414.94	547.416	622.789	1627.64	608.107	Tfe3
ENSMUSG00000000142	-0.575198	0.237288	0.515339	391.13	522.518	412.779	320.706	134.142	436.563	Axin2
ENSMUSG00000000148	0.292799	0.207991	0.48805	282.227	259.063	336.996	365.19	307.02	406.774	Brat1
ENSMUSG00000000149	0.497545	0.220367	0.499189	1381.99	1397.41	1318.15	1292.13	3031.46	1459.66	Gna12
ENSMUSG00000000154	1.52699	0.00729621	0.125304	9.20307	12.075	23.3801	27.9324	56.6696	47.2515	Slc22a18
ENSMUSG00000000167	0.731904	0.327373	0.592368	4.60153	9.87953	18.5428	30.0015	11.4774	15.4081	Pih1d2
ENSMUSG00000000168	-0.624775	0.231508	0.510773	11964	13503.1	7385.69	9243.56	3014.97	9047.64	Dlat
ENSMUSG00000000171	-0.684218	0.0909429	0.356958	7086.36	7614.92	4079.42	4718.51	2477.68	4491.98	Sdhd
ENSMUSG00000000183	-0.702349	0.161463	0.444038	78.2261	94.4044	103.195	60.003	26.5415	84.231	Fgf6
ENSMUSG00000000184	1.07443	0.0147187	0.172548	397.266	346.881	730.426	866.939	789.788	1452.47	Ccnd2
ENSMUSG00000000194	0.0435757	0.813588	0.908557	1441.81	1541.21	1352.01	1323.17	1705.11	1437.06	Gpr107
ENSMUSG00000000202	4.2824	NA	NA	1.53384	5.48863	8.0621	2.06907	293.391	2.05441	Btbd17
ENSMUSG00000000204	2.32504	0.00914737	0.141171	27.6092	10.9773	51.5974	55.8648	330.692	66.7685	Slfn4
ENSMUSG00000000223	-0.866145	0.0120594	0.16066	180.994	245.891	290.235	153.111	148.489	92.4486	Drp2
ENSMUSG00000000247	-1.38251	0.24987	0.527534	19.94	9.87953	24.1863	16.5525	4.30402	0	Lhx2
ENSMUSG00000000253	-1.08296	0.028781	0.231538	3741.05	3432.59	2104.21	2075.28	690.078	1614.77	Gmpr
ENSMUSG00000000266	-0.147406	0.715925	0.854569	177.926	274.431	327.321	271.048	149.923	285.564	Mid2
ENSMUSG00000000275	1.20887	0.0276672	0.228122	420.274	403.963	680.441	742.795	2060.19	675.902	Trim25
ENSMUSG00000000276	0.0883375	0.632015	0.808645	328.243	383.106	307.972	363.121	343.604	376.985	Dgke
ENSMUSG00000000278	2.21066	0.0063223	0.116583	489.297	447.872	834.427	839.007	6255.18	1107.33	Scpep1
ENSMUSG00000000282	0.379145	0.360732	0.620478	519.973	637.779	518.393	512.094	1140.57	525.93	Mnt
ENSMUSG00000000290	4.77366	NA	NA	490.83	405.061	549.029	378.639	38970.7	174.625	Itgb2
ENSMUSG00000000295	-0.394981	0.165139	0.447743	197.866	171.245	150.761	164.491	108.318	122.238	Hddc2
ENSMUSG00000000296	-1.0336	0.0329785	0.247345	800.667	740.965	560.316	492.438	154.945	380.067	Tpd52l1
ENSMUSG00000000301	0.682984	0.117398	0.392883	44.4815	35.1272	59.6595	85.8663	47.3442	92.4486	Pemt
ENSMUSG00000000303	-0.037357	0.969321	0.986561	93.5645	64.7658	33.0546	69.3138	111.187	5.13604	Cdh1
ENSMUSG00000000305	-0.0365512	0.950821	0.978261	756.186	427.015	396.655	747.968	185.073	607.079	Cdh4
ENSMUSG00000000317	-1.11241	0.0457493	0.281194	677.959	994.54	407.942	481.058	149.923	331.788	Bcl6b
ENSMUSG00000000318	1.35861	0.0443729	0.278034	193.264	98.7953	558.703	524.509	977.012	683.093	Clec10a
ENSMUSG00000000320	-0.850821	0.234841	0.514043	108.903	169.05	89.4893	63.1066	17.9334	123.265	Alox12
ENSMUSG00000000325	-0.237925	0.389362	0.640865	575.192	536.788	562.734	435.539	367.276	618.379	Arvcf
ENSMUSG00000000326	1.01697	0.00227179	0.0685018	955.585	843.053	857.807	1918.03	1142.72	2315.32	Comt
ENSMUSG00000000339	-0.304379	0.164362	0.447338	682.561	769.506	585.308	616.582	477.746	555.719	Rtca
ENSMUSG00000000340	-0.152811	0.751378	0.87533	1576.79	1637.81	1032.75	1531.11	589.651	1700.03	Dbt
ENSMUSG00000000346	0.1316	0.694413	0.844359	2693.43	2882.63	2337.2	2159.07	4101.01	2406.75	Dazap2
ENSMUSG00000000355	-0.0206901	0.900879	0.954382	553.718	592.772	536.936	613.479	523.656	522.848	Mcts1
ENSMUSG00000000359	0.247186	0.528334	0.738075	133.445	159.17	192.684	153.111	281.196	141.755	Rem1
ENSMUSG00000000374	-0.310594	0.217624	0.496693	2144.32	2098.85	1541.47	1519.73	1321.33	1822.27	Trappc10
ENSMUSG00000000378	0.138635	0.35735	0.617192	641.147	639.974	654.642	697.276	774.006	658.44	Ccm2
ENSMUSG00000000381	-0.495391	0.778345	0.889665	39.88	3.29318	2.41863	30.0015	2.15201	0	Wap
ENSMUSG00000000384	-0.604155	0.138617	0.416928	1891.23	2195.45	1200.45	1438	712.315	1328.18	Tbrg4
ENSMUSG00000000386	1.29799	0.0197266	0.198135	24.5415	14.2704	18.5428	34.1396	73.8857	30.8162	Mx1
ENSMUSG00000000392	0.58605	0.349026	0.60892	440.214	407.256	917.467	431.401	1610.42	608.107	Fap
ENSMUSG00000000399	-0.857061	0.0755729	0.335295	9971.53	10924.6	5424.98	5970.3	2495.61	6065.66	Ndufa9
ENSMUSG00000000402	-2.33246	0.0930749	0.358788	32.2107	13.1727	168.498	16.5525	25.8241	0	Egfl6
ENSMUSG00000000409	1.49854	0.0309257	0.240038	3.06769	6.58636	13.7056	27.9324	25.8241	15.4081	Lck
ENSMUSG00000000416	-0.963941	0.0813874	0.343753	35.2784	58.1795	49.985	12.4144	21.5201	40.0611	Cttnbp2
ENSMUSG00000000420	-0.124786	0.531065	0.740027	3507.9	3671.89	2694.35	2951.53	2940.36	3161.74	Galnt1
ENSMUSG00000000435	-1.37445	0.0150539	0.174985	61.3538	61.4727	95.9389	43.4504	12.1947	29.789	Myf5
ENSMUSG00000000439	-0.426928	0.282041	0.555768	1533.84	1380.94	940.04	1088.33	573.152	1205.94	Mkrn2
ENSMUSG00000000440	2.2651	0.00123366	0.0483122	280.694	226.132	767.512	2549.09	710.163	2872.07	Pparg
ENSMUSG00000000441	-0.388934	0.299332	0.569157	3233.35	2913.36	2387.19	2505.64	1272.56	2739.56	Raf1
ENSMUSG00000000486	0.324581	0.497578	0.717942	35.2784	52.6908	87.8769	76.5555	53.0829	93.4758	2023-09-01
ENSMUSG00000000489	0.441306	0.347438	0.6079	1130.44	1146.03	909.404	888.665	2422.45	1012.83	Pdgfb
ENSMUSG00000000530	1.05725	0.0985957	0.36597	570.59	593.87	659.479	543.13	2557.3	694.392	Acvrl1
ENSMUSG00000000531	-0.392443	0.0254121	0.220371	268.423	286.506	295.879	229.667	220.222	199.278	Grasp
ENSMUSG00000000532	-0.360352	0.168584	0.451141	1576.79	1529.13	1835.74	1417.31	953.34	1481.23	Acvr1b
ENSMUSG00000000538	-0.726931	0.0396457	0.265144	3457.29	3400.75	2250.13	2199.42	1216.6	2087.28	Tom1l2
ENSMUSG00000000552	0.704155	0.136065	0.415201	2024.68	1723.43	1557.6	3112.91	1320.62	4210.52	Zfp385a
ENSMUSG00000000555	1.02772	0.185725	0.46896	624.275	636.681	921.498	558.648	3358.57	532.093	Itga5
ENSMUSG00000000561	-0.20242	0.187132	0.470854	526.109	528.006	478.082	454.16	416.773	460.189	Wdr77
ENSMUSG00000000563	-0.918839	0.0271935	0.226852	17182.1	18104.8	10029.2	9904.63	4811.89	9253.08	Atp5f1
ENSMUSG00000000567	-0.963399	0.125847	0.403785	110.437	133.923	142.699	100.35	79.6244	18.4897	Sox9
ENSMUSG00000000568	0.0673018	0.718508	0.856335	1704.1	1822.23	1613.23	1628.36	2081.71	1672.29	Hnrnpd
ENSMUSG00000000579	-0.23661	0.353046	0.612448	153.384	193.2	188.653	159.318	172.161	123.265	Dynlt1c
ENSMUSG00000000581	-0.140071	0.319913	0.586987	826.742	894.647	819.915	757.279	814.177	733.426	C1d
ENSMUSG00000000594	2.41676	0.00099981	0.0417926	578.26	427.015	1135.95	1572.49	7884.25	1979.43	Gm2a
ENSMUSG00000000600	-0.16283	0.372618	0.629849	716.306	804.633	674.797	633.135	727.379	598.862	Krit1
ENSMUSG00000000605	-0.237737	0.239945	0.517845	1990.93	2097.75	1540.67	1513.52	1685.02	1572.65	Clcn4
ENSMUSG00000000628	-0.784565	0.174324	0.456875	12293.8	15551.5	5829.7	8468.7	2800.48	8280.32	Hk2
ENSMUSG00000000631	-0.460713	0.125797	0.403736	9152.45	9653.4	8418.44	7722.8	4408.75	7651.67	Myo18a
ENSMUSG00000000632	-0.323573	0.653456	0.821812	19.94	20.8568	10.4807	20.6907	5.02136	15.4081	Sez6
ENSMUSG00000000682	3.613	NA	NA	50.6169	31.8341	83.0396	35.1742	1959.05	31.8434	Cd52
ENSMUSG00000000686	1.4553	0.104012	0.374102	56.7523	40.6159	143.505	228.632	34.4322	399.584	Abhd15
ENSMUSG00000000690	0.863531	0.0091486	0.141171	42.9477	38.4204	49.1788	62.072	95.4058	80.1222	Hoxb6
ENSMUSG00000000693	0.559638	0.458028	0.691422	130.377	178.929	362.794	133.455	685.056	172.571	Loxl3
ENSMUSG00000000708	-0.490277	0.207133	0.487924	3664.36	3739.95	2432.33	2809.79	1398.09	2795.03	Kat2b
ENSMUSG00000000711	-0.227242	0.343199	0.605191	5018.74	4655.46	3709.37	4205.38	3108.94	4118.07	Rab5b
ENSMUSG00000000730	1.5963	0.0142359	0.169559	12.2708	3.29318	7.25589	18.6216	18.6508	29.789	Dnmt3l
ENSMUSG00000000732	0.0404117	0.915885	0.961779	82.8276	71.3522	141.893	115.868	88.2324	102.721	Icosl
ENSMUSG00000000738	-0.51497	0.202558	0.485782	4486.5	4218.56	2891.07	3317.75	1544.43	3253.16	Spg7
ENSMUSG00000000739	-0.0915369	0.851606	0.928357	52.1507	32.9318	33.8608	43.4504	20.8028	47.2515	Sult5a1
ENSMUSG00000000740	-0.0361371	0.835947	0.919807	6572.53	6525.98	6772.16	6238.24	7433.04	5706.14	Rpl13
ENSMUSG00000000743	0.0458901	0.770039	0.885374	1610.54	1693.79	1540.67	1537.32	1847.86	1613.74	Chmp1a
ENSMUSG00000000751	-0.579138	0.0372595	0.25784	2610.6	2296.44	2394.44	1994.58	1162.09	1731.87	Rpa1
ENSMUSG00000000753	0.274799	0.690681	0.842729	1389.66	1097.73	4563.15	1747.33	4701.42	2082.15	Serpinf1
ENSMUSG00000000759	0.203656	0.124262	0.402055	472.424	481.902	486.144	537.958	564.544	556.746	Tubgcp3
ENSMUSG00000000776	-0.258564	0.199682	0.483421	602.801	691.567	517.587	525.543	522.221	465.325	Polr3d
ENSMUSG00000000782	-1.0683	0.00921439	0.141763	41.4138	30.7363	48.3726	18.6216	22.2374	16.4353	Tcf7
ENSMUSG00000000787	-0.200443	0.388432	0.639965	9997.6	10152.9	6953.56	8131.44	7332.61	8122.13	Ddx3x
ENSMUSG00000000791	2.18092	0.0478934	0.285111	0	6.58636	12.0931	12.4144	56.6696	18.4897	Il12rb1
ENSMUSG00000000794	-1.41946	0.011784	0.15891	369.657	448.97	923.11	354.845	165.705	131.483	Kcnn3
ENSMUSG00000000804	0.128141	0.530813	0.739874	674.892	699.251	555.478	617.617	774.006	713.909	Usp32
ENSMUSG00000000805	0.0279705	0.970754	0.986927	343.581	300.777	178.979	352.776	50.2136	436.563	Car4
ENSMUSG00000000811	0.282363	0.28525	0.558166	200.934	236.011	267.662	326.913	226.678	307.135	Txnrd3
ENSMUSG00000000823	-0.105668	0.608623	0.79372	1021.54	890.256	977.932	897.975	753.203	1035.42	Zfp512b
ENSMUSG00000000826	0.0111149	0.936141	0.971921	2299.23	2461.1	2234.81	2226.32	2530.05	2290.67	Dnajc5
ENSMUSG00000000827	-0.0918289	0.493803	0.71509	1217.87	1170.18	1301.22	1208.34	1107.57	1148.42	Tpd52l2
ENSMUSG00000000838	1.29452	0.0196086	0.197614	593.598	412.745	829.59	1012.81	853.631	2638.9	Fmr1
ENSMUSG00000000861	1.04595	0.34742	0.6079	6.13538	6.58636	5.64347	2.06907	30.1281	5.13604	Bcl11a
ENSMUSG00000000869	0.0703803	0.915366	0.961494	10.7369	20.8568	27.4111	15.518	34.4322	12.3265	Il4
ENSMUSG00000000876	0.38814	0.337369	0.600659	516.906	525.811	536.129	786.246	365.124	916.269	Pxmp4
ENSMUSG00000000881	2.80721	NA	NA	115.038	133.923	163.661	152.076	2565.91	170.516	Dlg3
ENSMUSG00000000884	0.345198	0.198746	0.482462	58.2861	65.8636	70.9464	94.1426	73.8857	82.1766	Gnb1l
ENSMUSG00000000889	-0.789908	0.563396	0.762673	12.2708	8.78181	37.8919	27.9324	6.45603	0	Dbh
ENSMUSG00000000901	0.321734	0.572645	0.769035	107.369	71.3522	196.715	112.764	251.068	105.802	Mmp11
ENSMUSG00000000902	0.426281	0.0649701	0.315961	466.289	419.331	591.758	612.444	738.857	635.841	Smarcb1
ENSMUSG00000000915	-0.534944	0.256086	0.533902	340.514	387.497	561.122	448.988	159.966	282.482	Hip1r
ENSMUSG00000000916	0.0441532	0.883165	0.945147	294.498	228.327	279.755	295.877	198.702	333.842	Nsun5
ENSMUSG00000000934	-0.140055	0.745507	0.872483	403.401	372.129	259.6	401.399	169.291	368.767	Top1mt
ENSMUSG00000000938	-0.341032	0.396294	0.645898	521.507	526.908	452.284	476.92	211.614	497.168	Hoxa10
ENSMUSG00000000942	-0.670249	0.229585	0.509473	29.1431	51.5931	25.7987	22.7597	12.9121	31.8434	Hoxa4
ENSMUSG00000000948	-0.849259	0.138136	0.416529	84.3615	98.7953	44.3415	54.8303	19.3681	52.3876	Gm38393
ENSMUSG00000000957	1.76064	0.0568999	0.302721	670.29	464.338	1613.23	747.968	7370.63	1193.61	Mmp14
ENSMUSG00000000958	1.03425	0.178267	0.461105	96.6322	48.2999	157.211	98.2807	426.098	94.5031	Slc7a7
ENSMUSG00000000959	-0.350347	0.11949	0.396252	1832.94	1839.79	1451.98	1321.1	1144.15	1554.16	Oxa1l
ENSMUSG00000000976	-0.0486782	0.766675	0.883982	501.567	462.143	470.826	494.507	418.207	474.57	Heatr6
ENSMUSG00000000982	3.62167	NA	NA	6.13538	3.29318	5.64347	0	182.921	2.05441	Ccl3
ENSMUSG00000000983	-1.48601	0.294051	0.564806	302.167	92.209	133.831	154.146	34.4322	0	Wfdc18
ENSMUSG00000001016	-0.0494819	0.748883	0.874195	699.433	813.415	761.062	779.004	725.945	694.392	Ilf2
ENSMUSG00000001017	-0.327573	0.0231396	0.212588	3714.97	3806.91	3571.51	3114.98	2654.15	3072.38	Chtop
ENSMUSG00000001018	-0.328885	0.126744	0.404739	1967.92	2006.64	1951.03	1832.16	1258.21	1629.15	Snapin
ENSMUSG00000001020	2.02809	NA	NA	93.5645	115.261	422.454	112.764	2403.79	59.578	S100a4
ENSMUSG00000001025	1.25987	0.140972	0.420135	490.83	520.322	1114.99	544.165	3967.59	580.372	S100a6
ENSMUSG00000001027	-0.717935	0.225828	0.505432	21946.3	19148.7	11956.9	13761.4	3576.64	14916.1	Scn4a
ENSMUSG00000001029	-0.112414	0.689284	0.842179	136.512	149.291	131.412	135.524	97.5578	154.081	Icam2
ENSMUSG00000001034	0.7166	0.147826	0.427082	185.595	184.418	357.957	279.324	623.365	294.808	Mapk7
ENSMUSG00000001036	-0.144065	0.741033	0.87014	1032.28	1027.47	944.878	1122.47	436.858	1160.74	Epn2
ENSMUSG00000001039	-0.360544	0.240064	0.517845	58.2861	46.1045	61.2719	45.5195	44.4749	39.0339	B9d1
ENSMUSG00000001052	0.592396	0.000673935	0.0334347	792.998	837.565	906.986	1218.68	1434.67	1174.1	Sec24b
ENSMUSG00000001053	-0.111655	0.678871	0.836438	210.137	166.854	192.684	215.183	142.033	170.516	N4bp3
ENSMUSG00000001054	0.0973671	0.719802	0.857151	438.68	337.002	369.244	375.536	511.461	334.87	Rmnd5b
ENSMUSG00000001056	0.405142	0.0996273	0.367295	487.763	459.947	493.4	601.064	791.94	513.604	Nhp2
ENSMUSG00000001062	0.0149963	0.925834	0.966662	593.598	631.192	607.882	673.482	558.088	622.488	Vps9d1
ENSMUSG00000001065	-0.00479177	0.977279	0.989488	400.334	378.715	395.043	369.329	431.119	367.74	Zfp276
ENSMUSG00000001082	0.950606	0.114852	0.389305	98.1661	81.2317	221.708	157.249	430.402	189.006	Mfsd10
ENSMUSG00000001089	-0.0703071	0.6928	0.843872	921.841	981.367	936.816	1015.91	786.201	904.969	Luzp1
ENSMUSG00000001098	0.457702	0.156476	0.438493	621.207	706.935	723.976	705.552	1309.86	802.249	Kctd10
ENSMUSG00000001100	-0.465463	0.315594	0.584749	3156.65	3550.05	2350.1	2871.87	1035.83	2652.25	Poldip2
ENSMUSG00000001105	0.394554	0.0249367	0.219161	518.44	431.406	492.594	612.444	687.208	593.726	Ift20
ENSMUSG00000001119	0.821724	0.241166	0.518868	4372.99	3788.25	10113.1	4971.97	21201.6	6127.29	Col6a1
ENSMUSG00000001120	0.583253	0.0473082	0.283571	64.4215	49.3977	65.303	74.4864	99.7098	93.4758	Pcbp3
ENSMUSG00000001123	1.00721	0.00102063	0.042434	262.287	241.5	338.608	498.645	734.553	461.216	Lgals9
ENSMUSG00000001127	-0.418545	0.068496	0.320917	3227.21	3389.78	2820.12	2571.85	1860.05	2629.65	Araf
ENSMUSG00000001128	1.0554	0.0282931	0.229842	219.34	175.636	381.337	347.603	796.961	470.461	Cfp
ENSMUSG00000001131	1.91205	0.118844	0.395755	38.3461	49.3977	111.257	52.7612	683.622	13.3537	Timp1
ENSMUSG00000001134	-0.356043	0.157855	0.440054	262.287	286.506	226.545	237.943	164.987	203.387	Uxt
ENSMUSG00000001138	0.0371851	0.80031	0.901846	455.552	463.24	513.556	488.3	492.093	492.032	Cnnm3
ENSMUSG00000001143	0.0672445	0.811051	0.907291	792.998	910.015	815.078	963.151	624.083	1052.89	Lman2l
ENSMUSG00000001150	-0.346898	0.102877	0.372362	1093.63	1129.56	1015.82	905.217	686.491	956.33	Mcm3ap
ENSMUSG00000001151	-0.798605	0.0980363	0.365261	3969.59	4319.55	2270.29	2391.84	1013.6	2665.6	Pcnt
ENSMUSG00000001156	0.23452	0.334418	0.598485	246.949	221.741	278.949	236.908	323.519	319.461	Mxd1
ENSMUSG00000001157	0.446669	0.10193	0.370702	230.077	218.447	214.452	258.633	388.796	253.72	Gmcl1
ENSMUSG00000001158	-0.357453	0.171806	0.454699	553.718	547.765	532.905	551.407	354.364	370.822	Snrnp27
ENSMUSG00000001166	1.58957	0.0202782	0.200775	7.66922	13.1727	20.1552	18.6216	66.7123	40.0611	Oas1c
ENSMUSG00000001173	0.0754683	0.756583	0.878686	888.096	607.042	643.355	695.207	827.806	726.235	Ocrl
ENSMUSG00000001175	0.239166	0.114807	0.389305	12688	11399.9	12086.7	14378	15456.5	12859.6	Calm1
ENSMUSG00000001211	-0.157398	0.74762	0.873262	4084.63	5382.15	3349.8	4400.91	1733.8	5357.91	Agpat3
ENSMUSG00000001227	0.703135	0.00509171	0.105706	199.4	191.004	255.568	401.399	296.977	357.468	Sema6b
ENSMUSG00000001228	0.858845	0.254959	0.533159	32.2107	74.6454	44.3415	40.3468	189.377	44.1699	Uhrf1
ENSMUSG00000001229	-0.244449	0.447035	0.683286	1776.19	1904.55	1139.98	1493.87	1037.27	1537.73	Dpp9
ENSMUSG00000001240	-0.124713	0.524322	0.735452	320.574	340.295	411.973	338.293	311.324	337.951	Ramp2
ENSMUSG00000001247	0.0781538	0.898503	0.953012	35.2784	34.0295	43.5353	28.967	71.0163	18.4897	Lsr
ENSMUSG00000001248	-0.155014	0.550623	0.753587	1736.31	1892.48	2315.43	2217.01	1589.62	1534.65	Gramd1a
ENSMUSG00000001249	-1.1288	0.00353391	0.0872673	490.83	496.172	228.964	176.905	202.289	175.652	Hpn
ENSMUSG00000001270	4.31564	NA	NA	384.995	372.129	536.936	426.228	25017.1	326.652	Ckb
ENSMUSG00000001280	0.253933	0.370947	0.629324	840.547	1001.13	948.103	872.112	1460.5	993.309	Sp1
ENSMUSG00000001281	1.2686	0.0600457	0.307511	59.82	37.3227	74.9775	63.1066	269.001	82.1766	Itgb7
ENSMUSG00000001285	0.42493	0.0646554	0.315881	217.806	226.132	278.142	293.808	304.151	374.931	Myg1
ENSMUSG00000001288	0.45533	0.17302	0.45594	418.74	446.774	659.479	512.094	856.5	724.181	Rarg
ENSMUSG00000001289	0.0859886	0.695008	0.844675	1073.69	1200.91	1221.41	1142.13	1497.8	1070.35	Pfdn5
ENSMUSG00000001300	-0.252237	0.203398	0.486175	345.115	407.256	461.958	346.569	329.257	347.196	Efnb2
ENSMUSG00000001305	0.158246	0.419379	0.663401	194.798	214.057	237.832	261.737	236.004	227.013	Rrp15
ENSMUSG00000001313	0.79453	0.159162	0.441159	102.768	63.6681	88.6831	73.4519	257.524	109.911	Rnd2
ENSMUSG00000001323	-0.15771	0.557043	0.758634	664.155	690.47	621.588	686.931	427.533	658.44	Srr
ENSMUSG00000001333	-0.820262	0.116499	0.392069	1845.22	1619.15	2125.17	1574.56	413.903	1178.21	Sync
ENSMUSG00000001334	-2.0816	0.00315168	0.0813248	4343.85	6607.21	1065	869.009	547.328	1422.68	Fndc5
ENSMUSG00000001348	2.74118	3.17281e-05	0.00456932	283.761	222.838	1024.69	2434.26	4536.44	3277.82	Acp5
ENSMUSG00000001349	0.73334	0.141748	0.421099	13.8046	30.7363	28.2173	30.0015	55.2349	36.9795	Cnn1
ENSMUSG00000001366	-0.491486	0.174683	0.457107	1854.42	1584.02	1464.08	1306.62	695.816	1485.34	Fbxo9
ENSMUSG00000001376	-0.280898	0.116801	0.392149	1059.89	961.608	872.319	833.834	834.98	709.8	Vps50
ENSMUSG00000001380	0.114661	0.40576	0.652548	944.849	931.969	962.614	1034.53	1089.63	949.139	Hars
ENSMUSG00000001383	-0.0687148	0.74546	0.872483	1219.41	1268.97	1573.72	1410.07	1345.72	1119.66	Zmat2
ENSMUSG00000001403	-0.59846	0.237425	0.515384	4750.32	4374.44	3644.87	3755.36	1121.91	3557.22	Ube2c
ENSMUSG00000001415	-0.286556	0.315407	0.584749	2708.77	2767.37	2130.01	2344.25	1502.82	2389.28	Smg5
ENSMUSG00000001416	0.0141165	0.931996	0.970007	1970.99	2088.97	2325.91	2286.32	2224.46	1940.39	Cct3
ENSMUSG00000001418	1.12593	0.0308097	0.239608	469.357	461.045	584.502	690.034	1965.5	650.222	Glmp
ENSMUSG00000001419	-0.690339	0.0320066	0.24471	8986.8	8376.75	6431.94	5669.25	3321.99	5755.44	Mef2d
ENSMUSG00000001420	1.70262	0.0386433	0.261402	102.768	115.261	87.8769	390.019	43.0402	562.91	Tmem79
ENSMUSG00000001424	0.300094	0.0586132	0.305743	1664.22	1590.6	1859.93	1941.82	2258.18	2098.58	Snd1
ENSMUSG00000001435	1.62331	0.0121814	0.16083	558.32	458.849	1243.18	1042.81	4120.38	1802.75	Col18a1
ENSMUSG00000001436	1.11401	0.0325145	0.246178	179.46	169.05	234.607	438.642	179.334	646.113	Slc19a1
ENSMUSG00000001440	0.166268	0.081199	0.343641	3437.35	3422.71	3440.1	3829.84	3835.6	3893.11	Kpnb1
ENSMUSG00000001441	-0.489347	0.0549835	0.299292	2558.45	3196.58	1950.22	1795.95	1890.9	1800.69	Npepps
ENSMUSG00000001444	-0.72461	0.322403	0.58824	41.4138	16.4659	10.4807	17.5871	7.8907	15.4081	Tbx21
ENSMUSG00000001445	-0.0957634	0.702395	0.848212	1277.69	1331.54	1116.6	1366.62	888.063	1232.65	Mrpl10
ENSMUSG00000001467	1.54142	1.07207e-10	1.51143e-07	280.694	238.207	301.522	647.618	836.414	904.969	Cyp51
ENSMUSG00000001472	-0.0145353	0.920222	0.964504	5785.66	5285.55	5474.97	5808.91	4941.73	5630.12	Tcf25
ENSMUSG00000001473	0.260116	0.74185	0.870782	648.816	641.072	2142.91	966.255	2687.14	458.134	Tubb6
ENSMUSG00000001482	-0.50911	0.0402629	0.267134	1674.96	1672.93	1250.43	1219.72	880.172	1130.96	Def8
ENSMUSG00000001493	-0.351887	0.461715	0.693422	102.768	130.629	266.049	159.318	137.011	96.5575	Meox1
ENSMUSG00000001504	-0.87259	0.416147	0.661196	95.0984	76.8408	70.9464	61.0375	70.299	1.02721	Irx2
ENSMUSG00000001506	1.46978	0.174346	0.456875	7132.38	6307.53	36012.6	8995.27	114070	13908.4	Col1a1
ENSMUSG00000001507	-0.0725803	0.773206	0.887096	162.588	198.688	164.467	180.009	135.577	185.924	Itga3
ENSMUSG00000001508	-0.860305	0.112318	0.38689	5639.95	5173.58	4526.06	3995.37	1003.55	3451.42	Sgca
ENSMUSG00000001517	0.349832	0.609688	0.794742	41.4138	34.0295	70.1402	38.2778	118.361	28.7618	Foxm1
ENSMUSG00000001518	-0.327584	0.325415	0.59079	510.77	536.788	461.152	477.955	253.937	471.488	Itfg2
ENSMUSG00000001520	-0.436699	0.20497	0.486917	102.768	91.1113	141.893	91.039	62.4083	96.5575	Nrip2
ENSMUSG00000001521	0.113188	0.704608	0.849552	271.491	250.282	376.5	281.393	400.274	290.7	Tulp3
ENSMUSG00000001524	-0.0265819	0.892298	0.949808	260.754	272.236	228.964	246.219	228.113	273.237	Gtf2h4
ENSMUSG00000001525	1.03561	0.0901102	0.355748	1383.53	1247.02	2588.74	1996.65	6636.8	2066.74	Tubb5
ENSMUSG00000001542	0.0274391	0.912011	0.960032	993.932	1063.7	694.147	992.118	866.543	944.003	Ell2
ENSMUSG00000001552	-0.279396	0.14471	0.424469	2673.49	2803.59	2595.19	2592.54	1918.16	2141.73	Jup
ENSMUSG00000001555	1.03137	0.182006	0.465154	179.46	226.132	544.192	259.668	1347.88	334.87	Fkbp10
ENSMUSG00000001558	-0.244971	0.705742	0.850097	7.66922	18.6613	10.4807	14.4835	7.8907	9.24486	Klhl10
ENSMUSG00000001569	-0.0969986	0.618662	0.801053	659.553	710.229	590.952	570.028	696.534	563.937	Nom1
ENSMUSG00000001576	0.652459	0.000757347	0.0361135	1033.81	1102.12	1177.87	1765.95	1479.15	1968.13	Ergic1
ENSMUSG00000001583	0.52276	0.407936	0.654284	10.7369	9.87953	14.5118	11.3799	12.1947	27.7346	Tnk1
ENSMUSG00000001588	0.224705	0.686141	0.840886	13.8046	47.2022	34.667	32.0706	48.7789	31.8434	Acap1
ENSMUSG00000001604	-0.854858	0.101208	0.369738	2931.18	2646.62	1460.05	1770.09	588.933	1532.59	Tcea3
ENSMUSG00000001622	-1.16178	0.399158	0.647504	4034.01	1375.45	1804.3	2071.14	1149.89	3.08162	Csn3
ENSMUSG00000001627	-0.25431	0.481771	0.706773	1437.21	1667.45	789.279	917.632	1159.93	1185.4	Ifrd1
ENSMUSG00000001630	0.0874041	0.790645	0.897279	472.424	557.645	371.663	577.27	344.322	568.046	Stk38l
ENSMUSG00000001632	0.231985	0.200721	0.484211	687.163	665.222	740.1	734.519	930.386	791.977	Brpf1
ENSMUSG00000001642	-0.169076	0.444551	0.681234	3737.98	3660.92	3753.71	3835.02	2596.76	3489.42	Akr1b3
ENSMUSG00000001656	-0.547719	0.169556	0.452187	113.505	121.848	120.125	90.0045	46.6269	107.857	Hoxc11
ENSMUSG00000001657	1.59993	0.000385868	0.0248301	73.6246	83.4272	174.947	349.672	256.806	406.774	Hoxc8
ENSMUSG00000001661	0.418844	0.347939	0.60831	254.618	241.5	337.802	351.742	205.158	559.828	Hoxc6
ENSMUSG00000001663	0.743754	0.205209	0.487049	164.121	127.336	331.352	400.365	157.097	487.923	Gstt1
ENSMUSG00000001665	0.374877	0.373886	0.630789	116.572	79.0363	197.521	194.492	159.249	158.19	Gstt3
ENSMUSG00000001666	0.076166	0.846589	0.925809	328.243	386.4	340.22	475.886	205.158	432.454	Ddt
ENSMUSG00000001672	-0.59678	0.60625	0.791857	27.6092	17.5636	20.1552	20.6907	22.2374	0	Marveld3
ENSMUSG00000001674	0.0683358	0.672869	0.83363	452.484	431.406	437.772	431.401	507.157	444.781	Ddx18
ENSMUSG00000001687	0.11577	0.569824	0.766971	3443.48	3629.08	2615.34	3391.2	3615.38	3487.37	Ubl3
ENSMUSG00000001700	-0.122338	0.714577	0.853944	506.169	566.427	398.268	353.811	616.192	379.039	Gramd3
ENSMUSG00000001707	-0.111745	0.667422	0.830489	354.318	369.934	353.926	385.881	365.842	245.503	Eef1e1
ENSMUSG00000001729	0.392855	0.258641	0.535874	1926.51	2196.55	2520.21	2245.97	4180.64	2295.81	Akt1
ENSMUSG00000001739	-0.000766004	0.998906	0.999486	92.0307	109.773	160.436	135.524	49.4962	178.734	Cldn15
ENSMUSG00000001741	0.49251	0.240328	0.518072	70.5569	100.991	178.172	152.076	177.899	165.38	Il16
ENSMUSG00000001750	2.89792	NA	NA	457.086	386.4	752.194	623.824	10669.7	600.916	Tcirg1
ENSMUSG00000001751	1.8609	0.011729	0.15871	234.678	237.109	354.732	383.812	2184.29	434.509	Naglu
ENSMUSG00000001755	0.843104	0.0347606	0.252208	381.927	424.82	502.269	904.183	433.989	1012.83	Ppat
ENSMUSG00000001761	0.56218	0.185285	0.468498	303.701	276.627	657.061	573.132	573.152	684.12	Smo
ENSMUSG00000001763	-0.901494	0.113977	0.388547	42.9477	109.773	93.5203	65.1756	23.6721	44.1699	Tspan33
ENSMUSG00000001767	-0.189751	0.261681	0.538148	619.673	690.47	730.426	610.375	634.843	545.447	Crnkl1
ENSMUSG00000001768	1.38263	0.0676921	0.320107	411.07	379.813	835.233	502.784	3019.99	718.018	Rin2
ENSMUSG00000001773	1.87504	0.0561245	0.301665	15.3384	3.29318	8.86831	25.8633	7.17337	66.7685	Folh1
ENSMUSG00000001774	-0.289993	0.118055	0.394228	1555.32	1655.37	1444.73	1451.45	1123.35	1233.68	Chordc1
ENSMUSG00000001783	0.142765	0.330088	0.594959	1411.14	1304.1	1526.15	1480.42	1621.18	1581.9	Rtcb
ENSMUSG00000001785	-0.100888	0.629884	0.807388	753.118	642.17	550.641	617.617	641.299	551.61	Pwp1
ENSMUSG00000001786	0.00929097	0.963616	0.983854	283.761	315.047	251.537	266.91	271.871	316.38	Fbxo7
ENSMUSG00000001794	0.280461	0.238648	0.516748	4104.57	4284.42	6010.29	5626.83	6336.23	5529.46	Capns1
ENSMUSG00000001802	-0.0379039	0.921846	0.965159	579.793	588.381	721.558	694.172	349.343	799.167	Lrp3
ENSMUSG00000001827	0.0901326	0.936155	0.971921	35.2784	10.9773	16.1242	10.3453	53.0829	2.05441	Folr1
ENSMUSG00000001829	-0.394757	0.432032	0.672457	2750.18	3215.24	1771.24	2575.99	885.911	2423.18	Clpb
ENSMUSG00000001833	0.0772064	0.787111	0.89508	2621.34	2642.23	2905.58	2386.67	3865.73	2364.63	2023-09-07
ENSMUSG00000001844	-0.0131952	0.951061	0.978283	464.755	463.24	495.819	531.75	382.34	499.223	Zdhhc4
ENSMUSG00000001847	0.0675793	0.773798	0.887578	4997.27	4771.81	4226.96	4202.28	6065.08	4396.45	Rac1
ENSMUSG00000001855	0.0892344	0.546005	0.749928	608.936	554.352	529.68	584.512	617.627	594.753	Nup214
ENSMUSG00000001864	-0.763157	0.410534	0.656753	348.183	565.329	1996.98	1219.72	350.06	145.863	Aif1l
ENSMUSG00000001865	0.666546	0.0223424	0.207974	105.835	103.186	120.931	155.18	145.619	224.958	Cpa3
ENSMUSG00000001870	0.157755	0.706354	0.850381	463.221	487.39	922.304	548.303	940.428	601.943	Ltbp1
ENSMUSG00000001891	-1.02234	0.0288117	0.231538	14350.7	19334.2	7203.48	7153.8	4537.87	8438.51	Ugp2
ENSMUSG00000001909	-0.0849571	0.721147	0.858424	943.315	928.676	928.754	1034.53	675.014	932.704	Trmt1
ENSMUSG00000001910	0.274594	0.080766	0.343641	1035.35	1161.39	1217.38	1274.55	1444	1414.46	Nacc1
ENSMUSG00000001911	-0.56444	0.107555	0.379479	10835.1	10746.7	9427.01	8360.07	4176.33	8433.37	Nfix
ENSMUSG00000001918	2.17894	0.00949902	0.144422	1546.12	1501.69	5196.02	12684.4	2578.11	22071.6	Slc1a5
ENSMUSG00000001924	-0.0857853	0.683753	0.839053	6380.8	6180.2	5653.14	6020.99	4631.84	6510.44	Uba1
ENSMUSG00000001930	0.434553	0.239708	0.517743	1064.49	1001.13	802.985	892.803	1880.14	1101.17	Vwf
ENSMUSG00000001942	0.572619	0.114379	0.388818	194.798	236.011	256.375	251.392	489.224	281.455	Siae
ENSMUSG00000001943	-0.187144	0.648562	0.818647	98.1661	133.923	98.3576	97.2462	59.5389	134.564	Vsig2
ENSMUSG00000001946	-0.326592	0.286959	0.559319	728.576	801.34	660.286	601.064	403.86	742.671	Esam
ENSMUSG00000001948	-0.275991	0.576611	0.7722	42.9477	27.4431	21.7677	34.1396	18.6508	22.5986	Spa17
ENSMUSG00000001962	0.31521	0.249981	0.527534	542.981	419.331	415.198	460.368	707.294	542.365	Fam50a
ENSMUSG00000001964	-0.0188486	0.904248	0.955576	711.704	656.44	668.348	693.138	709.446	605.025	Emd
ENSMUSG00000001983	-0.886521	0.0539186	0.297474	1817.61	2107.63	1235.92	1178.33	467.703	1146.36	Taco1
ENSMUSG00000001986	1.63205	0.0092478	0.141995	42.9477	40.6159	67.7216	66.2102	283.348	120.183	Gria3
ENSMUSG00000001988	0.189088	0.821689	0.912452	10.7369	18.6613	11.2869	18.6216	24.3894	3.08162	Npas1
ENSMUSG00000001995	0.0296378	0.908995	0.958162	257.686	399.572	382.143	328.982	378.036	356.441	Sipa1l2
ENSMUSG00000001998	-0.341622	0.0360678	0.254129	504.635	563.133	476.47	405.537	390.948	422.182	Ap4e1
ENSMUSG00000001999	1.40648	0.0205058	0.201609	245.415	210.763	274.111	374.501	1252.47	308.162	Blvra
ENSMUSG00000002006	-0.0979406	0.784183	0.893495	73.6246	58.1795	91.9079	52.7612	85.3631	70.8773	Pdzd4
ENSMUSG00000002007	-0.838343	0.0824915	0.344792	964.789	1140.54	1023.08	685.896	250.35	814.575	Srpk3
ENSMUSG00000002010	-0.679397	0.189149	0.473574	13079.1	13841.2	8421.67	10057.7	3067.33	8943.89	Idh3g
ENSMUSG00000002012	-0.620748	0.17763	0.460341	254.618	257.966	403.105	264.841	103.296	229.067	Pnck
ENSMUSG00000002014	0.0768802	0.682811	0.83887	1004.67	1038.45	1047.27	1214.54	914.604	1133.01	Ssr4
ENSMUSG00000002015	1.05732	0.000997612	0.0417926	1446.42	1376.55	2088.89	2620.47	4359.97	3243.92	Bcap31
ENSMUSG00000002017	-0.354055	0.102587	0.37173	1501.63	1637.81	1377.01	1302.48	955.492	1276.82	Fam98a
ENSMUSG00000002020	2.26948	0.00248496	0.0717395	96.6322	119.652	281.367	1046.95	195.833	1161.77	Ltbp2
ENSMUSG00000002028	-0.0355208	0.858875	0.931559	1596.73	1709.16	1308.48	1368.69	1654.18	1476.1	Kmt2a
ENSMUSG00000002031	0.167278	0.431864	0.672452	377.326	378.715	457.121	402.434	520.069	440.672	Ift46
ENSMUSG00000002032	-1.30363	0.00739762	0.126293	684.095	702.545	487.757	337.258	112.622	310.217	Tmem25
ENSMUSG00000002043	1.35979	5.24899e-06	0.00141217	67.4892	71.3522	96.7452	199.665	240.308	168.462	Trappc6a
ENSMUSG00000002052	-0.0379377	0.788441	0.895761	2199.53	2226.19	2118.72	2145.62	1940.4	2289.64	Supt6
ENSMUSG00000002055	-0.413586	0.287346	0.559319	159.52	99.8931	84.652	105.522	85.3631	65.7413	Spag5
ENSMUSG00000002058	1.90078	4.47039e-09	4.95192e-06	194.798	138.313	233.801	633.135	599.693	887.507	Unc119
ENSMUSG00000002059	1.61647	0.00669743	0.119919	179.46	120.75	477.276	846.249	538.002	1004.61	Rab34
ENSMUSG00000002064	-0.158825	0.369158	0.628005	1041.48	856.226	1067.42	932.115	888.78	835.119	Sdf2
ENSMUSG00000002068	1.64189	0.0317222	0.24378	12.2708	10.9773	19.349	23.7943	88.9497	20.5441	Ccne1
ENSMUSG00000002076	-0.893046	0.438739	0.677406	13.8046	10.9773	59.6595	28.967	15.7814	1.02721	Hsf2bp
ENSMUSG00000002083	0.977648	0.0668892	0.318407	90.4969	70.2545	236.219	265.875	228.83	290.7	Bbc3
ENSMUSG00000002102	-0.369229	0.136987	0.415956	5607.74	5399.71	6360.19	5416.82	3460.43	4571.07	Psmc3
ENSMUSG00000002103	0.708636	0.0632507	0.313795	754.652	764.017	866.675	914.528	1969.09	1013.85	Acp2
ENSMUSG00000002104	-1.01867	0.0328896	0.247156	768.456	812.317	714.302	543.13	166.422	424.237	Rapsn
ENSMUSG00000002105	0.0831608	0.661317	0.82774	723.975	652.049	843.295	722.105	819.916	810.466	Slc39a13
ENSMUSG00000002107	0.384899	0.0493572	0.287976	1521.57	1500.59	1838.16	2015.27	1934.66	2400.58	Celf2
ENSMUSG00000002108	0.730327	0.00576601	0.111774	585.929	658.636	599.82	1066.6	757.507	1237.78	Nr1h3
ENSMUSG00000002109	-0.145279	0.630694	0.807863	101.234	108.675	145.118	104.488	89.6671	129.428	Ddb2
ENSMUSG00000002111	3.47047	NA	NA	99.6999	61.4727	156.405	121.04	3290.42	109.911	Spi1
ENSMUSG00000002129	-0.0591649	0.731744	0.864469	915.705	806.829	807.822	807.971	888.78	728.29	Sf3a1
ENSMUSG00000002147	0.751235	0.0863116	0.349604	1104.37	937.458	1375.39	1300.41	3055.14	1395.97	Stat6
ENSMUSG00000002204	2.5168	NA	NA	30.6769	32.9318	43.5353	31.036	556.653	25.6802	Napsa
ENSMUSG00000002205	-0.0859577	0.604932	0.79145	466.289	440.188	404.717	437.608	413.186	382.121	Vrk3
ENSMUSG00000002210	-0.0881279	0.677225	0.835593	346.649	334.806	352.314	295.877	385.21	289.672	Smg9
ENSMUSG00000002221	-0.0831784	0.705321	0.849827	363.521	459.947	346.67	383.812	392.383	327.679	Paxip1
ENSMUSG00000002222	-0.682324	0.11564	0.390962	9492.97	9319.69	5459.65	6090.3	2827.02	6208.44	Rmnd5a
ENSMUSG00000002227	1.29643	0.012286	0.16133	75.1584	59.2772	153.18	168.629	342.17	198.251	Mov10
ENSMUSG00000002228	-0.836912	0.0585108	0.305696	1365.12	1223.96	960.196	882.457	330.692	774.514	Ppm1j
ENSMUSG00000002233	1.36201	0.0615113	0.310391	826.742	1003.32	1461.66	1295.24	6081.58	1084.73	Rhoc
ENSMUSG00000002249	-0.718822	0.00484491	0.103381	411.07	398.475	525.649	262.772	228.113	322.543	Tead3
ENSMUSG00000002250	-0.186545	0.605322	0.79145	1081.36	1277.75	853.776	1089.36	593.237	1141.23	Ppard
ENSMUSG00000002257	1.07852	0.225211	0.504647	82.8276	77.9385	120.931	55.8648	479.181	59.578	Def6
ENSMUSG00000002265	0.101907	0.89412	0.950638	1728.64	997.833	5300.83	3555.69	1049.46	4011.24	Peg3
ENSMUSG00000002266	-0.327679	0.559713	0.760586	223.941	284.311	722.364	377.605	209.462	395.475	Zim1
ENSMUSG00000002274	-0.739813	0.200459	0.484096	388.063	237.109	215.258	247.254	63.1256	193.115	Metrn
ENSMUSG00000002279	0.16133	0.476766	0.703692	368.123	433.602	299.91	426.228	384.492	420.128	Lmf1
ENSMUSG00000002280	-0.558361	0.0835605	0.345701	1222.47	1320.56	819.915	927.977	576.021	779.65	Narfl
ENSMUSG00000002289	2.49815	2.81203e-05	0.00428193	115.038	199.786	492.594	1585.94	1063.81	1922.93	Angptl4
ENSMUSG00000002297	0.855412	0.261841	0.538188	35.2784	38.4204	37.8919	39.3123	141.315	20.5441	Dbf4
ENSMUSG00000002307	0.255009	0.12707	0.404956	492.364	443.481	442.609	496.576	558.088	587.562	Daxx
ENSMUSG00000002308	0.140174	0.388207	0.639965	363.521	322.731	361.988	406.572	367.994	381.094	Cd320
ENSMUSG00000002319	0.0226306	0.910581	0.959224	1592.13	1422.65	1644.67	1724.57	1310.57	1700.03	Ipo4
ENSMUSG00000002320	0.346099	0.246097	0.524206	665.689	790.363	878.769	775.9	1304.84	887.507	Tm9sf1
ENSMUSG00000002324	-1.99155	0.060053	0.307511	10.7369	5.48863	68.5278	6.2072	10.0427	5.13604	Rec8
ENSMUSG00000002325	0.999026	0.0143606	0.169934	245.415	246.988	395.849	493.473	857.217	426.291	Irf9
ENSMUSG00000002326	1.01741	0.0105152	0.152652	154.918	109.773	169.304	223.459	426.098	228.04	Gmpr2
ENSMUSG00000002329	-0.215458	0.132976	0.411533	590.53	660.831	595.789	517.267	536.568	537.229	Mdp1
ENSMUSG00000002332	0.154629	0.494102	0.715229	845.149	828.783	873.931	832.8	1168.54	833.065	Dhrs1
ENSMUSG00000002341	3.63529	0.00069905	0.0340908	27.6092	15.3682	27.4111	334.154	11.4774	529.012	Ncan
ENSMUSG00000002342	-0.629346	0.0771897	0.337776	2032.34	1790.39	1647.89	1386.28	705.859	1445.28	Tmem161a
ENSMUSG00000002343	0.0964584	0.531438	0.740347	262.287	256.868	268.468	282.428	279.761	280.428	Armc6
ENSMUSG00000002345	0.138027	0.433993	0.673535	315.972	322.731	272.499	342.431	315.628	343.087	Borcs8
ENSMUSG00000002346	-0.471942	0.402227	0.649493	1460.22	2015.42	1202.06	1571.46	403.86	1398.03	Slc25a42
ENSMUSG00000002365	0.245595	0.187151	0.470854	1251.62	1094.43	1161.75	1234.2	1588.9	1332.29	Snx9
ENSMUSG00000002372	-0.10279	0.392058	0.641963	1352.85	1432.53	1334.28	1302.48	1295.51	1237.78	Ranbp3
ENSMUSG00000002379	-0.907738	0.041375	0.269372	2244.02	2442.44	1327.83	1320.07	591.803	1294.28	Ndufa11
ENSMUSG00000002393	0.167326	0.365683	0.625423	812.938	813.415	707.046	985.911	786.201	847.446	Nr2f6
ENSMUSG00000002395	-0.146391	0.407925	0.654284	901.901	998.931	1113.38	969.358	926.799	829.983	Use1
ENSMUSG00000002396	0.303645	0.199353	0.483134	283.761	403.963	357.151	429.332	479.898	382.121	Ocel1
ENSMUSG00000002409	-0.550388	0.235168	0.514043	1901.97	1879.31	2125.97	1739.05	598.976	1696.95	Dyrk1b
ENSMUSG00000002413	0.359028	0.145302	0.424837	460.153	362.25	423.26	464.506	650.624	479.706	Braf
ENSMUSG00000002416	-0.936264	0.0394309	0.264602	2811.54	2874.94	1643.06	1613.87	675.014	1541.84	Ndufb2
ENSMUSG00000002428	0.728378	0.102593	0.37173	187.129	195.395	242.669	228.632	555.219	251.666	Hltf
ENSMUSG00000002455	-0.222737	0.120783	0.397938	1440.28	1371.06	1343.95	1197.99	1090.35	1272.71	Prpf6
ENSMUSG00000002458	1.60561	0.0264204	0.224262	81.2938	62.5704	186.234	183.113	657.798	165.38	Rgs19
ENSMUSG00000002475	0.822687	0.1803	0.463621	16.8723	32.9318	59.6595	41.3814	57.3869	97.5847	Abhd3
ENSMUSG00000002477	0.3265	0.370878	0.629312	196.332	215.154	203.971	203.803	376.602	190.033	Snrpd1
ENSMUSG00000002486	-0.0234927	0.901825	0.954488	253.084	229.425	249.119	219.321	232.417	268.101	Tchp
ENSMUSG00000002489	0.818599	0.00105473	0.0435021	256.152	234.913	232.995	354.845	528.677	390.339	Tiam1
ENSMUSG00000002496	-0.263134	0.335065	0.598717	2518.57	2474.27	2087.28	2197.35	1424.63	2278.35	Tsc2
ENSMUSG00000002500	-1.01527	0.0629257	0.313375	15090	14866.5	9316.56	8672.5	2449.7	8308.05	Rpl3l
ENSMUSG00000002504	0.474442	0.332327	0.596019	1036.88	1128.46	906.986	835.903	2451.14	979.956	Slc9a3r2
ENSMUSG00000002524	-0.0731625	0.559075	0.760138	1447.95	1454.49	1592.26	1411.1	1403.83	1460.69	Puf60
ENSMUSG00000002546	-0.180279	0.507141	0.725731	2740.98	2770.66	2424.27	2324.6	1735.95	2943.98	Golga2
ENSMUSG00000002550	1.72546	0.00685716	0.121532	530.71	754.138	945.684	3197.74	685.774	3495.59	Uck1
ENSMUSG00000002565	-0.222301	0.625361	0.804532	102.768	62.5704	102.389	85.8663	43.7575	100.666	Scin
ENSMUSG00000002578	1.20984	0.0851653	0.347564	16.8723	7.68408	18.5428	58.9684	23.6721	17.4625	Ikzf4
ENSMUSG00000002580	0.307882	0.183685	0.467148	388.063	364.445	319.259	403.468	530.112	389.311	Mien1
ENSMUSG00000002588	0.903587	0.271505	0.547094	13.8046	36.225	43.5353	91.039	12.9121	72.9317	Pon1
ENSMUSG00000002602	0.261004	0.543054	0.747863	1380.46	1344.71	2670.17	1759.74	2993.45	1713.38	Axl
ENSMUSG00000002603	1.6267	0.0579508	0.305094	234.678	295.288	561.122	459.333	2611.11	299.944	Tgfb1
ENSMUSG00000002608	-0.404577	0.0897823	0.355462	1463.29	1557.67	1487.46	1374.9	884.476	1148.42	Ccdc97
ENSMUSG00000002617	0.789828	0.0906347	0.35638	33.7446	43.909	80.621	92.0735	115.491	68.8229	Zfp40
ENSMUSG00000002625	0.0654172	0.807775	0.905532	941.781	869.399	907.792	931.081	712.315	1202.86	Akap8l
ENSMUSG00000002635	-0.264878	0.287375	0.559319	417.206	398.475	310.391	365.19	266.132	305.081	Pdcd2l
ENSMUSG00000002658	0.419057	0.134272	0.412753	578.26	545.57	677.216	715.898	1041.57	650.222	Gtf2f1
ENSMUSG00000002660	-0.0808765	0.851152	0.928181	688.696	815.61	487.757	792.453	343.604	747.807	Clpp
ENSMUSG00000002661	-0.547395	0.0668925	0.318407	466.289	578.502	428.097	426.228	253.937	328.706	Alkbh7
ENSMUSG00000002668	1.73294	0.0324845	0.246178	39.88	38.4204	78.2023	58.9684	383.058	79.0949	Dennd1c
ENSMUSG00000002679	0.108144	0.688461	0.841672	210.137	249.184	287.817	233.805	329.975	242.421	Med6
ENSMUSG00000002688	1.32193	0.0904594	0.355958	101.234	105.382	162.854	355.88	51.6482	517.712	Prkd1
ENSMUSG00000002699	2.1977	NA	NA	33.7446	29.6386	74.1713	47.5886	525.09	59.578	Lcp2
ENSMUSG00000002718	-0.526441	0.0992726	0.366772	2520.11	2391.94	1949.41	1964.58	1061.66	1738.03	Cse1l
ENSMUSG00000002728	0.25832	0.463208	0.694611	978.593	916.601	756.225	824.524	1524.34	819.711	Naa20
ENSMUSG00000002731	0.641316	0.0431561	0.274176	156.452	191.004	216.87	246.219	389.514	245.503	Prkra
ENSMUSG00000002732	0.757126	0.204634	0.486731	96.6322	116.359	284.592	189.32	449.053	204.414	Fkbp7
ENSMUSG00000002733	0.581662	0.0132145	0.165026	297.566	349.077	314.422	443.815	581.76	411.91	Plekha3
ENSMUSG00000002741	0.219206	0.372689	0.629849	1880.49	2139.47	1912.33	2018.38	2914.54	1971.21	Ykt6
ENSMUSG00000002748	-0.0645448	0.747023	0.873075	3095.3	2998.99	2423.47	2873.94	2382.27	2887.48	Baz1b
ENSMUSG00000002763	0.251653	0.372087	0.629536	1582.93	1876.01	1577.75	2291.49	1418.17	2288.62	Pex6
ENSMUSG00000002767	-0.499362	0.175488	0.457928	1756.25	1776.12	1084.35	1238.34	723.075	1304.55	Mrpl2
ENSMUSG00000002768	0.168932	0.29826	0.568275	377.326	417.136	404.717	489.335	434.706	426.291	Mea1
ENSMUSG00000002769	-0.353846	0.528339	0.738075	44.4815	52.6908	16.1242	31.036	25.1068	31.8434	Gnmt
ENSMUSG00000002771	0.318376	0.628107	0.806348	24.5415	28.5409	54.8223	35.1742	78.1897	21.5713	Grin2d
ENSMUSG00000002778	0.3035	0.18286	0.46643	1035.35	1058.21	1177.07	1214.54	1653.46	1167.93	Kdelr1
ENSMUSG00000002781	-0.381423	0.526684	0.736769	2388.2	2284.37	1448.76	2150.8	489.224	2059.55	Tmem143
ENSMUSG00000002797	-0.236475	0.306388	0.577335	139.58	144.9	117.707	122.075	116.209	101.694	Ggct
ENSMUSG00000002799	-0.604898	0.221604	0.500487	1428.01	1546.7	1357.66	1266.27	386.644	1196.7	Jag2
ENSMUSG00000002803	-0.234715	0.416311	0.661196	338.98	376.52	257.987	322.775	215.918	288.645	Btbd6
ENSMUSG00000002804	-0.693004	0.0419135	0.271018	164.121	181.125	261.212	154.146	127.686	94.5031	Nudt14
ENSMUSG00000002808	-1.07915	0.0332025	0.248147	6669.16	7067.16	3885.93	3620.87	1254.62	3465.8	Epdr1
ENSMUSG00000002812	-0.199754	0.328218	0.593117	4547.85	4287.72	3728.72	3978.82	3055.14	3905.44	Flii
ENSMUSG00000002814	0.0810703	0.646434	0.816692	259.22	253.575	287.817	264.841	301.281	281.455	Top3a
ENSMUSG00000002820	-0.474446	0.189557	0.473723	1642.75	1623.54	1093.22	1272.48	672.862	1192.59	Atg4d
ENSMUSG00000002825	-0.145898	0.619187	0.801158	156.452	177.832	173.335	159.318	187.942	110.938	Qtrt1
ENSMUSG00000002831	0.77053	0.314312	0.583825	9275.16	8150.61	10325.9	19902.4	2401.64	25038.2	Plin4
ENSMUSG00000002833	-0.285476	0.0849762	0.347484	920.307	935.262	944.071	853.491	681.47	764.242	Hdgfl2
ENSMUSG00000002835	0.602397	0.323635	0.589145	69.023	65.8636	62.8844	63.1066	188.66	47.2515	Chaf1a
ENSMUSG00000002844	0.170243	0.524538	0.735452	763.855	851.835	905.373	858.663	1216.6	761.16	Adprh
ENSMUSG00000002845	0.326948	0.236263	0.514528	332.844	266.747	370.05	350.707	504.288	360.55	Tmem39a
ENSMUSG00000002846	-0.504285	0.206258	0.487525	952.518	1019.79	574.021	726.243	378.754	690.283	Timmdc1
ENSMUSG00000002847	1.0841	0.0322162	0.245026	184.061	203.079	377.306	444.85	845.022	332.815	Pla1a
ENSMUSG00000002870	0.233515	0.303948	0.574833	251.551	243.695	212.839	248.288	327.105	253.72	Mcm2
ENSMUSG00000002871	0.628911	0.21898	0.497906	449.417	544.472	461.152	455.195	1326.36	467.379	Tpra1
ENSMUSG00000002881	0.220466	0.226816	0.506693	521.507	566.427	524.036	540.027	680.752	656.385	Nab1
ENSMUSG00000002885	1.10264	0.0220507	0.206874	668.756	693.763	927.141	1055.22	2771.07	1090.89	Adgre5
ENSMUSG00000002897	0.958129	0.111966	0.386437	161.054	131.727	324.096	267.944	699.403	232.149	Il17ra
ENSMUSG00000002900	0.713872	0.0602567	0.308098	1566.06	1419.36	2632.27	2254.25	3910.2	3051.83	Lamb1
ENSMUSG00000002908	-0.887681	0.0892913	0.35496	667.223	639.974	366.825	391.054	131.99	382.121	Kcnn1
ENSMUSG00000002910	-1.14358	0.000164595	0.0147797	665.689	420.429	659.479	262.772	218.788	309.189	Arrdc2
ENSMUSG00000002944	1.6508	0.00149848	0.0539637	10434.7	15122.3	8491	18088.8	59188.9	29633.9	Cd36
ENSMUSG00000002948	-0.482042	0.0159398	0.179745	1898.9	1742.09	1580.17	1368.69	1051.62	1317.91	Map2k7
ENSMUSG00000002949	-0.545234	0.0936852	0.359749	2322.24	2473.18	1772.86	1728.71	1009.29	1763.71	Timm44
ENSMUSG00000002957	0.229384	0.289595	0.561613	2414.27	2269	2346.88	2681.51	2258.89	3302.47	Ap2a2
ENSMUSG00000002963	-0.197249	0.188542	0.472819	750.05	657.538	748.163	644.515	636.278	598.862	Pnkp
ENSMUSG00000002968	-0.0754435	0.782409	0.892176	1624.34	1589.51	1506	1680.08	1057.35	1743.17	Med25
ENSMUSG00000002980	-0.251613	0.220856	0.499787	822.141	914.406	822.334	706.587	608.301	836.147	Bcam
ENSMUSG00000002981	0.0864364	0.567269	0.765252	2273.16	2405.12	2163.06	2402.19	2222.31	2639.92	Clptm1
ENSMUSG00000002983	0.314828	0.384204	0.637517	256.152	196.493	334.577	278.29	439.01	261.938	Relb
ENSMUSG00000002984	-0.0669995	0.778371	0.889665	1138.11	1282.14	940.04	1140.06	884.476	1183.34	Tomm40
ENSMUSG00000002985	1.56455	0.0296186	0.234949	5632.28	3700.43	18569.4	15140.4	44142	23250.8	Apoe
ENSMUSG00000002996	-0.13632	0.297673	0.567959	2635.15	2709.19	2529.08	2264.59	2335.65	2562.88	Hbp1
ENSMUSG00000002997	2.507	0.00225702	0.0684345	443.281	658.636	1316.54	5606.14	757.507	7388.7	Prkar2b
ENSMUSG00000003031	-0.268503	0.0399561	0.266395	1931.11	1865.04	1714	1511.45	1482.02	1578.82	Cdkn1b
ENSMUSG00000003032	-0.270589	0.504053	0.723381	809.87	1054.91	754.612	638.307	1076.72	455.053	Klf4
ENSMUSG00000003033	0.181016	0.367604	0.626719	690.23	709.131	792.504	776.935	968.404	739.589	Ap1m1
ENSMUSG00000003037	0.791639	0.0472771	0.283571	507.703	447.872	557.897	634.169	1345.72	638.923	Rab8a
ENSMUSG00000003038	-0.0708468	0.706199	0.850381	334.378	372.129	426.485	343.465	377.319	360.55	Hmgn2
ENSMUSG00000003039	0.893751	0.0102671	0.150388	581.327	643.267	943.265	1141.09	1798.36	1090.89	Fam32a
ENSMUSG00000003051	-0.809462	0.29202	0.56333	30.6769	5.48863	13.7056	9.31081	9.32538	9.24486	Elf3
ENSMUSG00000003062	1.10959	0.0831911	0.345473	127.309	126.238	198.328	167.595	639.147	168.462	Stard3nl
ENSMUSG00000003068	-0.248451	0.451911	0.687028	5118.44	4968.31	3363.51	4337.8	2636.21	4348.17	Stk11
ENSMUSG00000003070	-0.241699	0.652979	0.821615	27.6092	23.0522	59.6595	26.8979	39.4535	27.7346	Efna2
ENSMUSG00000003072	-0.758232	0.0834596	0.345701	7469.83	7779.58	4415.61	4878.86	2154.16	4593.67	Atp5d
ENSMUSG00000003099	-0.374677	0.114807	0.389305	2185.73	2360.11	1643.86	1733.88	1381.59	1657.91	Ppp5c
ENSMUSG00000003119	0.177585	0.242083	0.520047	486.229	512.638	467.602	516.232	555.936	585.508	Cdk12
ENSMUSG00000003123	2.05641	0.0227068	0.209646	1582.93	1670.74	4741.32	13368.2	1328.51	18561.6	Lipe
ENSMUSG00000003131	0.54715	0.0899175	0.355707	831.344	849.64	1035.98	1030.4	1834.23	1105.27	Pafah1b2
ENSMUSG00000003134	-0.518957	0.0417795	0.270868	694.832	580.697	706.24	568.994	371.58	443.753	Tbc1d8
ENSMUSG00000003135	-0.297785	0.137157	0.415996	681.027	822.197	713.496	671.413	520.786	613.243	Cnot11
ENSMUSG00000003153	1.52485	0.00667963	0.119755	33.7446	26.3454	50.7912	47.5886	141.315	131.483	Slc2a3
ENSMUSG00000003154	-0.285361	0.146936	0.426342	1247.02	1382.04	1048.88	1051.09	912.452	1053.91	Foxj2
ENSMUSG00000003161	0.898532	0.0408726	0.268271	490.83	480.804	788.473	734.519	1666.37	881.344	Sri
ENSMUSG00000003166	-0.185355	0.2664	0.542457	817.539	815.61	804.597	809.006	680.035	655.358	Dgcr2
ENSMUSG00000003184	0.191107	0.326846	0.591796	567.523	559.84	728.007	721.07	719.489	681.038	Irf3
ENSMUSG00000003190	-0.0514241	0.838299	0.920741	188.663	164.659	205.583	205.872	146.337	189.006	Bcl2l12
ENSMUSG00000003198	-0.0886742	0.737962	0.868309	75.1584	88.9158	97.5514	78.6246	93.2538	74.9861	Zfp959
ENSMUSG00000003199	-0.0999752	0.555653	0.757719	1052.22	1186.64	944.878	1000.39	945.45	1024.13	Mpnd
ENSMUSG00000003200	0.547347	0.193107	0.477497	418.74	501.661	645.774	526.578	1169.98	592.699	Sh3gl1
ENSMUSG00000003206	2.01332	0.0831933	0.345473	6.13538	3.29318	21.7677	12.4144	104.731	10.2721	Ebi3
ENSMUSG00000003208	-0.219317	0.340725	0.603193	161.054	197.591	183.816	181.043	144.902	141.755	Ccdc94
ENSMUSG00000003226	-0.225362	0.115747	0.391238	2463.36	2536.84	2481.51	2279.08	2199.35	1920.88	Ranbp2
ENSMUSG00000003228	1.10072	0.000151606	0.0139119	217.806	260.161	297.491	487.265	465.551	714.936	Grk5
ENSMUSG00000003233	-0.461953	0.094526	0.360852	1403.47	1438.02	1296.39	1227.99	717.337	1060.08	Dvl3
ENSMUSG00000003234	-0.408236	0.0651256	0.316109	1713.3	1784.9	1409.25	1322.13	1022.2	1353.86	Abcf3
ENSMUSG00000003235	-0.370503	0.217222	0.496562	1777.73	1509.37	1315.73	1348	834.98	1377.48	Eif2b5
ENSMUSG00000003269	0.258813	0.199982	0.483674	630.41	610.336	653.03	699.345	895.236	669.739	Cyth2
ENSMUSG00000003273	0.173902	0.744228	0.871654	130.377	102.089	93.5203	151.042	49.4962	167.435	Car11
ENSMUSG00000003282	0.662539	0.295307	0.565672	6.13538	7.68408	13.7056	20.6907	12.1947	12.3265	Plag1
ENSMUSG00000003283	3.62893	NA	NA	30.6769	26.3454	62.0781	39.3123	1414.59	21.5713	Hck
ENSMUSG00000003299	-0.289592	0.289705	0.561663	1148.85	1108.7	809.434	895.906	658.515	954.275	Mrpl4
ENSMUSG00000003308	-0.309646	0.2638	0.539997	2788.53	2563.19	2214.66	2384.6	1474.13	2246.5	Keap1
ENSMUSG00000003309	-0.400272	0.741912	0.870782	19.94	15.3682	7.25589	12.4144	19.3681	0	Ap1m2
ENSMUSG00000003316	0.327186	0.330719	0.595401	2719.51	2521.48	2792.71	2579.09	4842.74	2655.33	Glg1
ENSMUSG00000003344	-0.247429	0.477978	0.704329	1003.13	1242.63	890.862	1091.43	561.675	990.228	Btbd2
ENSMUSG00000003345	-0.311198	0.12743	0.404956	4030.94	3916.69	3353.83	3192.57	2545.83	3370.27	Csnk1g2
ENSMUSG00000003346	-0.145067	0.530732	0.739828	1618.21	1495.1	1232.69	1465.93	1078.87	1384.68	Abhd17a
ENSMUSG00000003348	1.24599	0.0404892	0.267377	95.0984	70.2545	116.094	123.11	419.642	124.292	Mob3a
ENSMUSG00000003352	0.110794	0.852777	0.929039	107.369	109.773	203.971	88.9699	273.305	92.4486	Cacnb3
ENSMUSG00000003355	1.49413	0.0832465	0.345473	15.3384	14.2704	24.9925	20.6907	114.774	18.4897	Fkbp11
ENSMUSG00000003360	-0.168488	0.523374	0.734856	3604.54	3424.9	2791.9	3133.6	2205.09	3400.06	Ddx23
ENSMUSG00000003363	2.46369	NA	NA	682.561	709.131	934.397	787.28	11373.4	670.766	Pld3
ENSMUSG00000003378	0.160468	0.763552	0.882352	133.445	132.825	266.049	250.357	96.1231	250.639	Grik5
ENSMUSG00000003380	0.074139	0.696041	0.845149	2658.15	2703.7	2513.76	2488.05	3254.56	2545.42	Rabac1
ENSMUSG00000003382	0.552208	0.0500191	0.289655	631.944	694.861	627.231	720.036	1241.71	901.888	Etv3
ENSMUSG00000003402	0.681982	0.030342	0.238035	779.193	717.913	873.125	995.222	1749.58	1057	Prkcsh
ENSMUSG00000003418	-0.403428	0.285609	0.558541	46.0153	65.8636	37.0856	36.2087	35.1495	41.0883	St8sia6
ENSMUSG00000003420	0.301682	0.305052	0.575868	1886.63	1739.9	2223.53	2451.85	1733.09	3028.21	Fcgrt
ENSMUSG00000003421	-0.237619	0.138354	0.416586	851.284	788.167	749.775	719.001	615.475	691.31	Nosip
ENSMUSG00000003423	0.0616854	0.724078	0.859899	674.892	746.454	751.387	796.591	664.254	810.466	Pih1d1
ENSMUSG00000003429	0.279202	0.169686	0.452378	3742.58	4250.39	4443.83	4675.06	5928.07	4489.92	Rps11
ENSMUSG00000003435	-0.28488	0.255089	0.533195	3644.42	3132.91	3036.19	2984.63	2034.37	3036.42	Supt5
ENSMUSG00000003437	0.0642901	0.749429	0.874509	901.901	950.631	889.249	803.833	1111.87	949.139	Paf1
ENSMUSG00000003438	-0.0898525	0.779694	0.890357	1141.18	1212.99	875.544	1194.89	688.643	1151.5	Timm50
ENSMUSG00000003444	-0.39086	0.204782	0.486731	288.363	330.415	232.188	278.29	170.726	200.305	Med29
ENSMUSG00000003452	-0.280671	0.760065	0.880291	13.8046	9.87953	54.8223	9.31081	40.1708	15.4081	Bicd1
ENSMUSG00000003458	0.455037	0.208383	0.488378	1046.08	1001.13	1160.14	1011.77	2149.14	1234.7	Ncstn
ENSMUSG00000003464	-0.283658	0.509175	0.726718	3604.54	4011.09	2949.92	3470.86	1463.37	3746.22	Pex19
ENSMUSG00000003476	-1.14658	0.04424	0.27798	1860.55	1978.1	927.947	942.46	285.5	925.514	Crhr2
ENSMUSG00000003477	0.375127	0.559035	0.760138	93.5645	102.089	31.4422	122.075	44.4749	127.374	Inmt
ENSMUSG00000003484	2.79458	0.0281778	0.229683	6.13538	6.58636	0.80621	5.17267	76.755	9.24486	Cyp4f18
ENSMUSG00000003500	0.541963	0.0869077	0.350646	515.372	493.977	822.334	1050.05	869.412	750.888	Impdh1
ENSMUSG00000003518	0.103209	0.606139	0.791846	4675.16	3985.84	4355.95	4338.84	5488.34	4151.97	Dusp3
ENSMUSG00000003526	0.351666	0.52365	0.735024	424.875	374.325	213.646	429.332	190.812	671.793	Prodh
ENSMUSG00000003527	0.0345518	0.859005	0.931635	294.498	282.116	359.57	309.326	329.257	322.543	Dgcr14
ENSMUSG00000003528	2.73129	0.000315359	0.0221631	751.584	590.577	1562.43	6974.83	1424.63	10893.5	Slc25a1
ENSMUSG00000003531	0.159026	0.674547	0.83445	780.727	822.197	679.635	1000.39	482.768	1066.24	Dgcr6
ENSMUSG00000003534	-0.328918	0.518258	0.731847	885.029	927.578	1211.73	1072.81	325.671	1010.77	Ddr1
ENSMUSG00000003541	-0.5425	0.11234	0.38689	194.798	143.802	170.11	107.592	155.662	84.231	Ier3
ENSMUSG00000003545	0.596691	0.388539	0.639965	39.88	42.8113	36.2794	57.9339	104.731	16.4353	Fosb
ENSMUSG00000003546	0.195251	0.636713	0.810752	751.584	780.483	666.735	605.202	1324.92	585.508	Klc4
ENSMUSG00000003549	0.197731	0.536632	0.743809	180.994	243.695	259.6	201.734	339.3	244.475	Ercc1
ENSMUSG00000003559	-0.59004	0.0772073	0.337776	696.366	1023.08	513.556	467.609	466.986	548.529	As3mt
ENSMUSG00000003573	1.15562	0.106853	0.378068	167.189	141.607	346.67	247.254	987.772	225.986	Homer3
ENSMUSG00000003575	-0.079536	0.807963	0.905532	664.155	461.045	590.952	676.585	375.884	572.154	Crtc1
ENSMUSG00000003581	0.411725	0.103254	0.372956	237.746	177.832	245.894	249.323	327.823	301.999	Rnf215
ENSMUSG00000003585	-0.291104	0.618296	0.800847	35.2784	29.6386	45.1477	32.0706	45.1922	12.3265	Sec14l2
ENSMUSG00000003604	0.0740852	0.777044	0.88922	400.334	338.1	315.228	393.123	286.217	429.373	Aven
ENSMUSG00000003617	1.16924	0.0806788	0.343641	470.89	575.208	935.203	1580.77	413.186	2464.27	Cp
ENSMUSG00000003623	-0.0653937	0.840084	0.921629	1687.23	1263.48	1196.42	1650.08	918.908	1393.92	Crot
ENSMUSG00000003644	1.5623	0.0137218	0.16681	300.634	162.463	217.677	325.878	1301.97	380.067	Rps6ka1
ENSMUSG00000003660	-0.144785	0.638219	0.811271	3308.5	2985.81	2473.45	2916.35	1822.75	3191.53	Snrnp200
ENSMUSG00000003662	-0.289255	0.062874	0.313375	881.961	920.992	830.396	747.968	652.776	754.997	Ciao1
ENSMUSG00000003665	0.796202	0.457503	0.690994	4.60153	12.075	20.9615	6.2072	52.3656	7.19045	Has1
ENSMUSG00000003680	0.314594	0.377699	0.633022	233.144	266.747	309.585	288.635	475.594	242.421	Taf6l
ENSMUSG00000003721	-0.529585	0.0285434	0.23061	2090.63	2177.89	1531.8	1439.04	1147.74	1430.9	Insig2
ENSMUSG00000003731	-0.373513	0.256108	0.533902	3300.83	3299.76	2333.98	2573.92	1563.79	2759.08	Kpna6
ENSMUSG00000003746	0.850772	0.133309	0.411825	598.2	577.404	1231.89	817.282	2467.64	1058.02	Man1a
ENSMUSG00000003752	-0.0961669	0.759847	0.880254	125.775	145.998	203.165	177.94	143.467	125.319	Itpkc
ENSMUSG00000003762	1.08133	0.000381872	0.0248301	142.648	164.659	246.7	349.672	393.1	435.536	Coq8b
ENSMUSG00000003778	0.172726	0.376671	0.632306	588.996	680.59	696.565	658.998	842.153	715.963	Brd8
ENSMUSG00000003779	0.510952	0.361492	0.621258	56.7523	37.3227	48.3726	42.4159	116.926	42.1155	Kif20a
ENSMUSG00000003808	-0.00379219	0.978355	0.99004	915.705	800.242	832.008	827.627	867.977	842.31	Farsa
ENSMUSG00000003809	-0.724851	0.136949	0.415956	2027.74	1791.49	1032.75	1197.99	487.789	1250.11	Gcdh
ENSMUSG00000003810	-0.750789	0.0236203	0.215196	4282.5	4977.09	2933.8	2654.61	1773.26	2818.66	Mast2
ENSMUSG00000003812	1.53327	0.0678354	0.320107	271.491	229.425	322.484	243.115	1885.88	253.72	Dnase2a
ENSMUSG00000003813	-0.451161	0.280218	0.554212	3925.11	3824.48	3265.15	3493.62	1369.4	3194.61	Rad23a
ENSMUSG00000003814	1.06547	0.0357198	0.253871	4491.1	4241.61	5470.94	5942.36	17479.3	6303.97	Calr
ENSMUSG00000003824	1.17022	0.0192837	0.196228	13.8046	26.3454	11.2869	35.1742	45.9095	33.8978	Syce2
ENSMUSG00000003847	0.0164319	0.941536	0.974137	1395.8	1567.55	1518.09	1318	1855.75	1357.97	Nfat5
ENSMUSG00000003848	-0.393638	0.117747	0.393611	760.787	828.783	596.595	652.791	469.855	541.338	Nob1
ENSMUSG00000003849	-0.786422	0.0311926	0.241086	524.575	506.052	265.243	279.324	207.31	263.992	Nqo1
ENSMUSG00000003863	-0.0471016	0.947839	0.976813	7.66922	12.075	12.0931	5.17267	17.2161	8.21766	Ppfia3
ENSMUSG00000003865	-1.08785	0.0518432	0.293981	17800.3	19728.3	10757.3	9659.44	2844.24	10213.5	Gys1
ENSMUSG00000003868	-0.141052	0.680354	0.837242	817.539	772.799	670.766	755.21	428.967	866.963	Ruvbl2
ENSMUSG00000003873	0.990482	0.119097	0.396252	366.589	326.025	528.874	473.817	1590.34	362.604	Bax
ENSMUSG00000003882	5.09021	NA	NA	36.8123	26.3454	37.8919	27.9324	3408.78	5.13604	Il7r
ENSMUSG00000003923	-0.581451	0.0359118	0.253932	1332.91	1272.26	1022.27	921.77	596.824	905.997	Tfam
ENSMUSG00000003929	0.155944	0.526479	0.736622	127.309	173.441	174.141	159.318	195.116	176.68	Zfp81
ENSMUSG00000003934	-0.362859	0.615036	0.798628	26.0754	34.0295	17.7366	12.4144	9.32538	39.0339	Efnb3
ENSMUSG00000003948	2.18176	0.00532357	0.108508	722.441	574.111	1565.66	3964.33	955.492	8069.74	Mmd
ENSMUSG00000003949	0.213056	0.730667	0.863855	280.694	291.995	137.056	379.674	94.6884	348.223	Hlf
ENSMUSG00000003955	-0.404923	0.232793	0.511891	1059.89	1301.9	870.706	987.98	545.176	909.078	Fam162a
ENSMUSG00000003970	0.0997981	0.595214	0.78538	5736.58	5973.82	5543.5	5607.17	7258.01	5621.9	Rpl8
ENSMUSG00000003992	-0.435493	0.0964786	0.364125	467.823	464.338	441.803	411.745	253.22	352.332	Ssbp2
ENSMUSG00000004018	0.145659	0.622391	0.802744	102.768	103.186	120.125	88.9699	141.315	130.455	Fancl
ENSMUSG00000004032	-0.537374	0.261582	0.538085	1282.29	1157	914.242	1002.46	342.17	966.602	Gstm5
ENSMUSG00000004035	-0.400938	0.51442	0.729035	118.106	176.734	80.621	116.902	34.4322	133.537	Gstm7
ENSMUSG00000004040	0.148876	0.489632	0.712576	1655.02	1865.04	2257.39	1975.96	2407.38	2024.63	Stat3
ENSMUSG00000004043	0.54939	0.195301	0.479592	710.17	896.842	911.017	1532.14	627.67	1527.46	Stat5a
ENSMUSG00000004044	0.718797	0.0155805	0.177663	6293.37	6411.82	8257.2	10796.4	8759.4	14947.9	Cavin1
ENSMUSG00000004054	0.34641	0.234476	0.51374	961.721	822.197	979.545	904.183	1551.6	1055.97	Map3k11
ENSMUSG00000004056	0.134797	0.736976	0.867742	7291.9	7738.97	7544.51	10362.9	4314.06	10110.8	Akt2
ENSMUSG00000004069	-0.564018	0.198553	0.482462	3093.77	3610.42	2038.1	2383.57	1075.29	2455.03	Dnaja3
ENSMUSG00000004070	0.177715	0.545323	0.749315	1110.5	1154.81	959.389	1001.43	1632.66	1010.77	Hmox2
ENSMUSG00000004071	-0.458526	0.258679	0.535879	3020.14	3137.3	2053.42	2341.15	1131.24	2503.3	Cdip1
ENSMUSG00000004085	-0.987215	0.0246549	0.21789	9991.47	10997	7205.1	5844.08	2415.99	5962.94	Map3k20
ENSMUSG00000004096	-0.104304	0.525665	0.73604	1271.56	1251.41	1224.63	1262.13	1016.47	1209.02	Cwc15
ENSMUSG00000004098	0.903851	0.12467	0.402228	2306.9	1769.53	5434.66	3628.11	9378.46	4790.89	Col5a3
ENSMUSG00000004099	0.762445	0.145241	0.424837	498.5	429.211	582.083	544.165	1520.04	496.141	Dnmt1
ENSMUSG00000004100	0.45589	0.135166	0.413932	214.738	218.447	280.561	289.67	426.815	262.965	Ppan
ENSMUSG00000004105	-0.0560708	0.87331	0.939202	3461.89	2848.6	5430.63	4230.21	2915.97	4149.92	Angptl2
ENSMUSG00000004113	1.13523	0.533856	0.742254	1.53384	2.19545	11.2869	1.03453	32.2801	0	Cacna1b
ENSMUSG00000004127	0.284211	0.25705	0.534451	78.2261	82.3294	104.001	106.557	114.057	103.748	Trmt10a
ENSMUSG00000004151	-0.608124	0.208922	0.488635	162.588	121.848	140.28	73.4519	151.358	52.3876	Etv1
ENSMUSG00000004187	-0.0934309	0.803621	0.903547	157.986	212.959	144.312	185.182	102.579	196.197	Kifc2
ENSMUSG00000004207	1.86722	NA	NA	28715.1	27276.3	25250.5	29269	236604	30519.4	Psap
ENSMUSG00000004221	-0.168883	0.263558	0.539933	987.796	1113.09	986.801	911.424	973.426	860.8	Ikbkg
ENSMUSG00000004233	-0.0661418	0.757203	0.878748	205.535	208.568	187.847	197.596	164.27	213.659	Wars2
ENSMUSG00000004263	0.221227	0.249815	0.527534	253.084	255.77	239.444	274.151	267.567	330.761	Atn1
ENSMUSG00000004264	-0.134654	0.646287	0.816609	3336.11	3752.03	2632.27	3358.1	2157.03	3339.45	Phb2
ENSMUSG00000004266	2.95378	NA	NA	104.301	71.3522	169.304	112.764	2451.86	108.884	Ptpn6
ENSMUSG00000004267	2.33179	NA	NA	61.3538	71.3522	145.924	58.9684	1259.64	85.2582	Eno2
ENSMUSG00000004268	-0.188826	0.304362	0.575283	1105.9	1186.64	930.366	968.324	870.129	988.173	Emg1
ENSMUSG00000004270	1.05094	0.000953285	0.0408385	549.117	583.99	660.286	1289.03	835.697	1594.23	Lpcat3
ENSMUSG00000004285	0.444996	0.318673	0.586237	929.51	961.608	948.909	953.84	2119.01	791.977	Atp6v1f
ENSMUSG00000004317	1.19301	0.0832496	0.345473	122.708	104.284	201.552	161.387	663.536	155.108	Clcn5
ENSMUSG00000004319	-0.516833	0.110406	0.384256	2099.83	1953.95	1199.64	1387.31	974.86	1308.66	Clcn3
ENSMUSG00000004328	-0.360788	0.62178	0.802443	16.8723	23.0522	17.7366	23.7943	4.30402	17.4625	Hif3a
ENSMUSG00000004347	1.16901	0.273353	0.548972	32.2107	25.2477	43.5353	34.1396	186.508	6.16324	Pde1c
ENSMUSG00000004356	-0.027779	0.921608	0.965159	707.103	632.29	455.508	512.094	701.555	543.393	Utp20
ENSMUSG00000004360	-1.08349	0.0619331	0.311006	1559.92	1782.71	1195.61	905.217	232.417	1004.61	9330159F19Rik
ENSMUSG00000004364	-0.537558	0.178675	0.461738	7236.68	7190.1	4601.84	5164.39	2573.09	5372.29	Cul3
ENSMUSG00000004383	-0.152843	0.645875	0.816451	880.427	1131.76	731.232	661.067	1101.11	703.637	Large1
ENSMUSG00000004393	-0.357583	0.114792	0.389305	710.17	800.242	603.045	551.407	472.725	625.569	Ddx56
ENSMUSG00000004394	-0.214197	0.225415	0.504837	1975.59	2057.14	1749.47	1755.6	1461.21	1767.82	Tmed4
ENSMUSG00000004415	-1.0367	0.165567	0.448334	7.66922	13.1727	29.0235	5.17267	9.32538	10.2721	Col26a1
ENSMUSG00000004446	1.25717	0.0484067	0.286523	42.9477	25.2477	53.2098	50.6922	176.465	62.6596	Bid
ENSMUSG00000004451	0.658462	0.0822063	0.344555	368.123	401.768	455.508	454.16	961.948	517.712	Ralb
ENSMUSG00000004455	-0.158055	0.542362	0.747508	3773.26	3584.08	2858.01	3802.95	2580.26	2771.4	Ppp1cc
ENSMUSG00000004460	0.370378	0.381953	0.636387	1101.3	970.39	1186.74	1039.71	2239.52	931.677	Dnajb11
ENSMUSG00000004462	0.151615	0.45349	0.688066	202.468	218.447	262.824	245.185	259.676	257.829	Tbccd1
ENSMUSG00000004473	-0.426132	0.538208	0.744561	65.9553	75.7431	278.949	86.9009	154.945	71.9045	Clec11a
ENSMUSG00000004500	0.471773	0.0922119	0.358233	92.0307	104.284	144.312	161.387	168.574	145.863	Zfp324
ENSMUSG00000004508	0.72427	0.154379	0.43545	305.235	352.37	499.85	351.742	1068.83	492.032	Gab2
ENSMUSG00000004530	2.08439	NA	NA	458.62	523.615	707.852	560.717	6027.78	579.345	Coro1c
ENSMUSG00000004535	0.184943	0.347009	0.607589	2868.29	2962.76	2795.94	2887.38	3892.99	3024.1	Tax1bp1
ENSMUSG00000004552	2.32836	0.0171322	0.185317	10.7369	9.87953	47.5664	38.2778	256.089	51.3604	Ctse
ENSMUSG00000004558	-0.973859	0.0684837	0.320917	55328.9	58367.2	36813.1	33270.6	9875.57	33484.9	Ndrg2
ENSMUSG00000004561	-0.00893565	0.96897	0.986478	383.461	377.618	333.771	303.118	431.837	350.278	Mettl17
ENSMUSG00000004562	0.312481	0.326797	0.591791	779.193	735.476	1287.52	1004.53	1290.49	1187.45	Arhgef40
ENSMUSG00000004565	0.39121	0.0663246	0.317934	435.612	535.69	615.944	660.033	736.705	689.256	Pnpla6
ENSMUSG00000004567	0.239456	0.346027	0.606933	858.953	881.474	924.722	856.594	1341.42	947.085	Mcoln1
ENSMUSG00000004568	0.214391	0.516232	0.730183	515.372	524.713	504.687	618.651	388.079	786.841	Arhgef18
ENSMUSG00000004591	-0.301544	0.232807	0.511891	1593.66	1737.7	1273.01	1358.34	992.076	1385.7	Pkn2
ENSMUSG00000004609	0.96984	0.216409	0.495508	124.241	83.4272	257.987	131.386	643.451	137.646	Cd33
ENSMUSG00000004610	-0.0481101	0.93017	0.969427	1001.6	1402.89	620.781	1254.89	420.359	1251.14	Etfb
ENSMUSG00000004612	1.88436	0.0236455	0.215196	7.66922	2.19545	4.03105	10.3453	27.2588	11.2993	Nkg7
ENSMUSG00000004626	2.31969	0.000501822	0.0278934	134.978	116.359	245.894	381.743	1623.33	479.706	Stxbp2
ENSMUSG00000004631	0.881379	0.0419981	0.271096	251.551	262.356	536.129	609.341	492.093	837.174	Sgce
ENSMUSG00000004633	1.14977	0.116992	0.392356	65.9553	37.3227	49.985	58.9684	235.286	44.1699	Chn2
ENSMUSG00000004637	-0.239622	0.482381	0.706787	380.394	290.897	286.204	311.395	177.182	322.543	Wwox
ENSMUSG00000004642	0.540158	0.033513	0.248788	285.295	268.943	312.003	346.569	522.938	389.311	Slbp
ENSMUSG00000004655	-0.682795	0.08246	0.344792	11143.4	10763.2	5924.83	6601.36	3885.81	6850.44	Aqp1
ENSMUSG00000004661	-0.294539	0.416597	0.661403	141.114	110.87	120.931	113.799	64.5603	126.346	Arid3b
ENSMUSG00000004665	1.34242	NA	NA	273.024	326.025	458.733	259.668	2155.6	267.074	Cnn2
ENSMUSG00000004667	0.10676	0.416037	0.661196	891.164	863.91	855.388	989.014	933.255	887.507	Polr2e
ENSMUSG00000004677	1.3511	0.0536572	0.296866	587.463	601.554	890.862	774.866	3747.37	783.759	Myo9b
ENSMUSG00000004698	-0.64006	0.229365	0.509419	375.792	463.24	291.848	121.04	415.338	187.979	Hdac9
ENSMUSG00000004707	3.82279	NA	NA	35.2784	29.6386	57.2409	24.8288	1669.24	35.9522	Ly9
ENSMUSG00000004730	2.07272	NA	NA	151.851	104.284	430.516	212.079	2427.47	250.639	Adgre1
ENSMUSG00000004748	-1.34549	0.0151406	0.175514	1977.13	2523.67	1057.75	1016.95	323.519	847.446	Mtfp1
ENSMUSG00000004768	0.0407448	0.902647	0.954668	228.543	201.982	267.662	174.836	322.801	219.822	Rab23
ENSMUSG00000004771	-0.0516758	0.784738	0.893715	1705.64	1554.38	1410.06	1408	1710.85	1382.62	Rab11a
ENSMUSG00000004788	-0.347281	0.191607	0.476345	880.427	873.79	933.591	882.457	526.525	705.691	Eif2b2
ENSMUSG00000004789	-0.568703	0.207725	0.487979	11301.4	13041	6972.1	8929.06	3801.17	8383.04	Dlst
ENSMUSG00000004791	-0.273216	0.578572	0.77371	29.1431	45.0068	59.6595	51.7267	36.5842	23.6258	Pgf
ENSMUSG00000004798	-0.564399	0.155371	0.437136	5439.01	5298.72	3276.44	3680.87	1924.61	3871.54	Ulk2
ENSMUSG00000004814	0.288342	0.534393	0.742585	52.1507	58.1795	112.869	71.3828	80.3417	123.265	Ccl24
ENSMUSG00000004815	0.137172	0.541934	0.747214	276.092	275.529	275.724	262.772	365.842	279.4	Dgkq
ENSMUSG00000004837	0.216476	0.550358	0.753505	82.8276	107.577	124.962	155.18	84.6457	129.428	Grap
ENSMUSG00000004843	-0.0812514	0.757643	0.879127	1033.81	1015.4	974.707	888.665	1223.78	743.698	Chmp2b
ENSMUSG00000004846	1.18089	0.0193307	0.196228	924.909	761.822	1139.98	1219.72	3678.5	1509.99	Plod3
ENSMUSG00000004849	1.08423	0.0377406	0.259089	539.913	458.849	682.053	732.45	2097.49	733.426	Ap1s1
ENSMUSG00000004864	-0.701432	0.541541	0.746774	13.8046	17.5636	23.3801	13.4489	20.0854	0	Mapk13
ENSMUSG00000004865	0.12717	0.499003	0.718995	593.598	668.515	730.426	695.207	809.873	672.821	Srpk1
ENSMUSG00000004880	-0.272716	0.234647	0.513752	757.719	687.176	542.579	571.063	479.898	592.699	Lbr
ENSMUSG00000004885	0.0577612	0.96455	0.984229	32.2107	23.0522	30.636	23.7943	65.2776	0	Crabp2
ENSMUSG00000004891	-0.206889	0.739159	0.868992	1524.64	2030.79	2885.42	1619.05	3297.6	663.576	Nes
ENSMUSG00000004895	-0.357234	0.138522	0.416882	1362.05	1487.42	1273.81	1206.27	823.502	1190.53	Prcc
ENSMUSG00000004896	0.141335	0.391194	0.641763	432.544	377.618	398.268	434.504	419.642	477.651	Rrnad1
ENSMUSG00000004897	-0.312968	0.28531	0.558166	5957.45	6053.96	5379.84	5779.94	3212.23	5008.66	Hdgf
ENSMUSG00000004902	-1.1114	0.147042	0.426351	15.3384	27.4431	9.67452	9.31081	11.4774	3.08162	Slc25a18
ENSMUSG00000004929	-0.649219	0.0444667	0.278173	963.255	1038.45	612.719	658.998	439.727	568.046	Thop1
ENSMUSG00000004931	-0.587735	0.141768	0.421099	2253.22	2461.1	1440.7	1598.35	829.241	1668.18	Apba3
ENSMUSG00000004933	3.62852	NA	NA	58.2861	43.909	52.4036	28.967	1865.79	16.4353	Matk
ENSMUSG00000004934	0.0225989	0.876331	0.94095	619.673	562.036	561.928	616.582	588.216	563.937	Pias4
ENSMUSG00000004936	-0.147163	0.401761	0.649282	2639.75	2286.56	2048.58	2198.38	2095.34	2001	Map2k1
ENSMUSG00000004937	-0.0546587	0.867406	0.936163	2714.91	2635.64	2264.64	2866.69	1558.06	2908.02	Sgta
ENSMUSG00000004939	-1.17567	0.013147	0.165026	1513.91	1681.72	1724.48	1112.12	335.714	731.371	Nmrk2
ENSMUSG00000004945	-0.477483	0.160031	0.442119	2151.98	2183.38	1368.94	1555.94	966.252	1574.71	Tmem242
ENSMUSG00000004947	0.647906	0.0243239	0.217707	314.438	259.063	347.476	489.335	365.124	590.644	Dtx2
ENSMUSG00000004951	-0.747067	0.129006	0.406497	2638.21	3220.73	2891.07	2292.53	716.619	2205.41	Hspb1
ENSMUSG00000004952	0.0170548	0.963707	0.983854	1308.37	1181.15	1427.8	1008.67	1986.31	967.629	Rasa4
ENSMUSG00000004980	-0.20169	0.275024	0.550686	16255.7	16018	12648.6	13121	12184	13754.3	Hnrnpa2b1
ENSMUSG00000004994	0.0544577	0.786562	0.894753	168.723	163.561	174.141	156.215	192.246	176.68	Ccdc130
ENSMUSG00000004996	-0.285464	0.356802	0.616665	409.537	324.927	322.484	306.222	203.724	357.468	Mri1
ENSMUSG00000005034	-0.0191651	0.925448	0.966658	1593.66	1627.93	1664.02	1457.66	1936.09	1425.76	Prkacb
ENSMUSG00000005043	0.1956	0.340932	0.603422	240.814	205.275	268.468	268.979	260.393	290.7	Sgsh
ENSMUSG00000005045	0.389233	0.690068	0.842513	9.20307	8.78181	22.5739	10.3453	38.7362	4.10883	Chd5
ENSMUSG00000005054	2.74872	NA	NA	228.543	174.538	312.809	341.396	4163.42	307.135	Cstb
ENSMUSG00000005057	1.28989	0.0272972	0.227106	325.175	260.161	456.315	1032.46	294.108	1222.38	Sh2b2
ENSMUSG00000005069	0.0961551	0.749435	0.874509	1159.59	1430.34	1190.77	1452.49	934.69	1655.86	Pex5
ENSMUSG00000005078	0.19946	0.442507	0.680061	374.258	310.656	366.825	344.5	505.722	355.414	Jkamp
ENSMUSG00000005087	2.75872	NA	NA	263.821	262.356	474.857	243.115	6371.38	161.272	Cd44
ENSMUSG00000005102	0.235177	0.463717	0.6948	299.1	252.477	268.468	262.772	443.314	256.802	Eif2ak4
ENSMUSG00000005103	0.697503	0.290011	0.561975	2314.57	2723.46	1963.12	1758.71	7798.17	1795.56	Wdr1
ENSMUSG00000005107	1.3803	0.0409218	0.268271	32.2107	28.5409	54.8223	47.5886	192.246	61.6324	Slc2a9
ENSMUSG00000005124	1.0715	0.429091	0.670567	19.94	57.0817	112.869	23.7943	371.58	4.10883	Wisp1
ENSMUSG00000005125	0.18711	0.491502	0.713624	665.689	720.108	694.147	564.856	935.407	866.963	Ndrg1
ENSMUSG00000005142	2.32454	NA	NA	765.389	585.088	1132.72	933.15	10237.1	1268.6	Man2b1
ENSMUSG00000005148	-1.2269	0.0615901	0.310413	81.2938	60.3749	254.762	76.5555	42.3229	51.3604	Klf5
ENSMUSG00000005150	-0.0783388	0.669538	0.832054	477.026	451.165	416.81	441.746	373.732	458.134	Wdr83
ENSMUSG00000005161	-0.44175	0.0613833	0.310127	4081.56	4724.61	3269.99	3228.78	2555.87	3106.27	Prdx2
ENSMUSG00000005198	0.107989	0.460357	0.692903	1990.93	1915.53	1913.94	1941.82	2306.24	2021.54	Polr2a
ENSMUSG00000005204	0.282664	0.341914	0.604262	978.593	867.203	925.529	899.01	1527.93	941.949	Senp3
ENSMUSG00000005225	0.376878	0.224471	0.504016	197.866	219.545	211.227	233.805	368.711	212.632	Plekha8
ENSMUSG00000005233	1.44091	0.135282	0.414075	13.8046	10.9773	20.1552	9.31081	96.1231	16.4353	Spc25
ENSMUSG00000005237	0.42237	0.543291	0.74791	19.94	29.6386	30.636	30.0015	12.9121	65.7413	Dnah2
ENSMUSG00000005251	1.50883	0.0668832	0.318407	29.1431	7.68408	9.67452	53.7958	13.6294	62.6596	Ripk4
ENSMUSG00000005262	-0.266345	0.199204	0.482974	1412.67	1412.77	1341.53	1273.51	931.103	1261.41	Ufd1
ENSMUSG00000005267	0.489397	0.314936	0.58455	46.0153	40.6159	43.5353	46.554	96.8404	38.0067	Zfp287
ENSMUSG00000005268	0.696129	0.165122	0.447743	41.4138	42.8113	87.0706	69.3138	75.3203	135.591	Prlr
ENSMUSG00000005299	-0.404726	0.326445	0.591454	2826.88	3352.45	1926.84	2498.4	1190.78	2434.48	Letm1
ENSMUSG00000005312	0.255045	0.322284	0.58824	2506.3	2447.93	2122.75	2711.51	2206.53	3527.43	Ubqln1
ENSMUSG00000005320	-1.10651	0.0193343	0.196228	196.332	186.613	280.561	146.904	51.6482	110.938	Fgfr4
ENSMUSG00000005338	0.0145238	0.948139	0.976949	409.537	397.377	551.447	434.504	469.855	470.461	Cadm3
ENSMUSG00000005354	-0.558959	0.0926108	0.358425	3497.17	3657.62	2483.93	2623.58	1487.04	2432.43	Txn2
ENSMUSG00000005360	1.98961	0.0391409	0.263453	168.723	188.809	929.56	2163.21	263.98	2688.2	Slc1a3
ENSMUSG00000005362	-0.384074	0.177141	0.459602	1375.86	1175.66	930.366	975.566	682.187	1009.74	Crbn
ENSMUSG00000005370	0.269775	0.221389	0.500336	268.423	216.252	229.77	263.806	329.975	263.992	Msh6
ENSMUSG00000005371	-0.203236	0.0890273	0.35456	1412.67	1480.83	1490.68	1250.75	1322.05	1235.73	Fbxo11
ENSMUSG00000005373	0.254354	0.725915	0.860993	2920.44	3669.7	2346.88	4533.33	670.71	5456.52	Mlxipl
ENSMUSG00000005374	0.241089	0.373505	0.630367	458.62	395.181	510.331	562.786	409.599	642.004	Tbl2
ENSMUSG00000005378	-0.103249	0.578248	0.773524	434.078	457.752	367.632	416.917	383.058	370.822	Bud23
ENSMUSG00000005397	0.580843	0.0929198	0.358567	4415.94	3647.74	6720.56	5701.32	8810.33	7603.39	Nid1
ENSMUSG00000005410	1.5228	0.0328633	0.247156	35.2784	36.225	69.334	88.9699	265.415	51.3604	Mcm5
ENSMUSG00000005413	1.89571	NA	NA	197.866	165.757	352.314	238.977	2167.79	257.829	Hmox1
ENSMUSG00000005417	-0.053318	0.823514	0.913458	4530.98	4774.01	4460.76	4729.89	3360	5178.15	Mprip
ENSMUSG00000005442	0.70857	0.133009	0.411552	1438.75	1504.98	1543.89	1481.45	4161.27	1689.76	Cic
ENSMUSG00000005447	1.50379	0.0686136	0.321194	16.8723	20.8568	41.1167	36.2087	160.683	27.7346	Pafah1b3
ENSMUSG00000005465	2.3858	0.0138507	0.167548	32.2107	15.3682	18.5428	30.0015	281.196	31.8434	Il27ra
ENSMUSG00000005469	0.0101734	0.9807	0.991186	3285.5	3517.11	3101.49	3993.3	1665.66	4316.32	Prkaca
ENSMUSG00000005470	1.19321	0.158331	0.440724	10.7369	9.87953	35.4732	18.6216	83.211	27.7346	Asf1b
ENSMUSG00000005474	-2.53028	0.0260473	0.223172	127.309	115.261	2.41863	10.3453	11.4774	20.5441	Myl10
ENSMUSG00000005481	0.141374	0.672626	0.833486	487.763	492.879	471.633	445.884	759.659	394.448	Ddx39
ENSMUSG00000005483	0.662147	0.00975746	0.146792	357.386	428.113	395.849	554.51	785.484	529.012	Dnajb1
ENSMUSG00000005501	-0.205303	0.308483	0.578681	763.855	748.649	681.247	685.896	527.242	690.283	Usp40
ENSMUSG00000005505	-0.2091	0.53877	0.745007	345.115	349.077	230.576	325.878	189.377	284.536	Kbtbd4
ENSMUSG00000005506	-0.106314	0.454208	0.688482	2632.08	2894.7	2558.1	2538.75	2337.08	2635.81	Celf1
ENSMUSG00000005510	-0.763038	0.108642	0.381539	6103.17	6583.06	4141.5	4565.4	1561.64	3789.37	Ndufs3
ENSMUSG00000005514	1.08945	0.00416132	0.0949534	1489.36	1623.54	2084.05	3914.68	2212.98	4934.7	Por
ENSMUSG00000005533	0.0197995	0.949195	0.977432	473.958	490.683	515.974	357.949	673.579	468.406	Igf1r
ENSMUSG00000005534	-0.284856	0.429678	0.670974	2604.47	3186.7	2095.34	2202.52	1413.87	2857.69	Insr
ENSMUSG00000005566	0.191171	0.310823	0.580683	1572.19	1461.07	1721.26	1695.6	2080.28	1651.75	Trim28
ENSMUSG00000005575	-0.188499	0.248932	0.526866	2630.54	2637.84	2262.22	2274.94	2002.8	2329.71	Ube2m
ENSMUSG00000005580	-0.513858	0.209102	0.488661	2012.4	1883.7	1085.16	1268.34	738.857	1481.23	Adcy9
ENSMUSG00000005583	-1.04735	0.00823956	0.133542	14706.5	18249.7	16408	11063.3	4438.16	8385.09	Mef2c
ENSMUSG00000005609	0.0997961	0.667322	0.830431	889.63	1052.72	875.544	1114.19	801.982	1105.27	Ctr9
ENSMUSG00000005610	-0.300654	0.231941	0.511113	26337.7	28105.1	19023.3	21269	16876.8	21499.4	Eif4g2
ENSMUSG00000005611	-0.400952	0.252514	0.530225	205.535	188.809	285.398	187.251	119.078	210.577	Mrvi1
ENSMUSG00000005615	-0.329316	0.168759	0.451143	5894.57	5804.77	4205.19	3936.4	4855.65	3863.33	Pcyt1a
ENSMUSG00000005621	-0.0513121	0.770493	0.885556	789.93	759.626	723.976	646.584	819.198	725.208	Zfp592
ENSMUSG00000005625	-0.282736	0.330459	0.59514	3569.26	3454.54	3354.64	3309.47	1931.07	3292.2	Psmd4
ENSMUSG00000005628	-0.826424	0.107161	0.378814	10149.5	8972.81	8051.62	7195.18	1999.22	6130.37	Tmod4
ENSMUSG00000005656	0.140933	0.550615	0.753587	737.779	785.972	760.256	729.346	1050.9	736.508	Snx6
ENSMUSG00000005667	-0.246641	0.797085	0.900043	141.114	129.532	746.55	157.249	614.04	86.2854	Mthfd2
ENSMUSG00000005672	0.355013	0.47253	0.700908	177.926	216.252	240.25	425.193	129.121	258.856	Kit
ENSMUSG00000005674	-0.584448	0.12365	0.401331	776.126	849.64	501.462	584.512	308.455	525.93	Tomm40l
ENSMUSG00000005677	0.334271	0.621215	0.802148	9.20307	28.5409	20.1552	34.1396	11.4774	28.7618	Nr1i3
ENSMUSG00000005682	-0.00535436	0.974544	0.988783	535.312	604.847	586.114	576.235	522.221	624.542	Pan2
ENSMUSG00000005683	-0.67479	0.202539	0.485782	29305.6	31753.9	17863.2	21304.2	6774.53	21360.8	Cs
ENSMUSG00000005686	-0.243353	0.310568	0.580609	625.809	833.174	913.436	667.274	741.009	597.835	Ampd3
ENSMUSG00000005687	-0.244626	0.132605	0.411206	1150.38	1167.98	1114.99	883.492	1085.33	926.541	Bcas2
ENSMUSG00000005698	-0.194301	0.202956	0.485871	1493.97	1570.85	1324.6	1344.89	1223.78	1266.55	Ctcf
ENSMUSG00000005699	-0.0488651	0.848336	0.926925	96.6322	107.577	137.056	116.902	106.883	108.884	Pard6a
ENSMUSG00000005705	-0.0775901	0.870462	0.937765	12.2708	18.6613	16.9304	16.5525	15.0641	14.3809	Agrp
ENSMUSG00000005716	-0.510093	0.387277	0.6394	161893	99406.8	183115	167047	37314.4	107697	Pvalb
ENSMUSG00000005718	-0.205332	0.631927	0.808645	276.092	230.522	220.095	250.357	108.318	272.21	Tfap4
ENSMUSG00000005732	0.651069	0.0616648	0.310617	457.086	481.902	576.44	644.515	1136.26	598.862	Ranbp1
ENSMUSG00000005763	-0.319226	0.592177	0.783743	49.083	40.6159	42.7291	52.7612	12.9121	41.0883	Cd247
ENSMUSG00000005774	-0.177053	0.46209	0.693717	355.852	307.363	463.571	327.947	335.714	334.87	Rfx5
ENSMUSG00000005779	-0.208729	0.169743	0.452452	3112.17	3079.12	3434.45	3045.67	2593.17	2693.34	Psmb4
ENSMUSG00000005800	-0.58645	0.694013	0.844203	3.06769	10.9773	31.4422	5.17267	25.1068	0	Mmp8
ENSMUSG00000005802	-0.395806	0.0459138	0.281194	736.246	733.281	885.218	644.515	520.786	627.624	Slc30a4
ENSMUSG00000005803	0.271519	0.414457	0.659694	1242.41	1103.21	1014.21	1501.11	862.956	1691.81	Sqor
ENSMUSG00000005804	0.24248	0.181205	0.464406	567.523	548.863	671.573	664.171	687.926	766.297	Bloc1s6
ENSMUSG00000005813	-0.341377	0.228333	0.508325	2104.44	1910.04	1834.93	1853.88	1080.31	1683.59	Metap1
ENSMUSG00000005823	0.277056	0.135222	0.414022	809.87	676.199	789.279	909.355	1018.62	826.902	Gpr108
ENSMUSG00000005836	1.32425	0.0118532	0.159427	24.5415	20.8568	28.2173	38.2778	47.3442	99.6391	Gata6
ENSMUSG00000005846	-0.378106	0.0135909	0.166331	1377.39	1346.91	1234.31	1087.3	928.234	1030.29	Rsl1d1
ENSMUSG00000005871	-0.223006	0.283359	0.557274	1658.09	1824.42	1302.03	1442.14	1312.01	1343.59	Apc
ENSMUSG00000005873	-0.0348802	0.822665	0.912973	4750.32	4411.76	4517.19	4782.65	3936.03	4634.76	Reep5
ENSMUSG00000005881	0.529706	0.0655807	0.316791	1125.84	978.074	1381.04	1405.93	2149.14	1476.1	Ergic3
ENSMUSG00000005882	-0.847663	0.0956911	0.362619	4155.19	4394.2	2271.9	2813.93	949.036	2250.61	Uqcc1
ENSMUSG00000005886	-0.225105	0.140776	0.419917	1036.88	1039.55	930.366	878.319	789.788	903.942	Ncoa2
ENSMUSG00000005893	-0.38034	0.099796	0.367668	619.673	708.033	535.323	487.265	403.143	541.338	Nr2c2
ENSMUSG00000005897	-0.0595734	0.759839	0.880254	331.311	340.295	315.228	273.117	354.364	317.407	Nr2c1
ENSMUSG00000005899	0.00586021	0.971077	0.986927	463.221	453.361	466.795	460.368	505.005	422.182	Smpd4
ENSMUSG00000005907	0.234054	0.35664	0.616585	262.287	342.49	274.917	363.121	279.044	394.448	Pex1
ENSMUSG00000005936	-0.0735047	0.601154	0.788989	1572.19	1422.65	1550.34	1335.58	1494.93	1487.4	Kctd20
ENSMUSG00000005947	0.978148	0.146876	0.426342	13.8046	36.225	36.2794	61.0375	22.9548	88.3398	Itgae
ENSMUSG00000005949	0.58143	0.260945	0.537614	225.475	206.372	346.67	238.977	659.95	266.047	Ctns
ENSMUSG00000005950	-0.271938	0.66639	0.830004	443.281	706.935	295.073	622.789	139.163	435.536	P2rx5
ENSMUSG00000005951	1.4692	0.00697574	0.1226	49.083	48.2999	95.1327	224.494	85.3631	227.013	Shpk
ENSMUSG00000005952	0.904743	0.243717	0.521998	10.7369	8.78181	17.7366	26.8979	7.17337	36.9795	Trpv1
ENSMUSG00000005958	0.443041	0.57453	0.77033	79.7599	121.848	336.996	165.525	472.007	95.5303	Ephb3
ENSMUSG00000005968	0.382042	0.692819	0.843872	27.6092	23.0522	24.1863	12.4144	78.1897	6.16324	Tuft1
ENSMUSG00000005973	1.01558	0.103241	0.372956	458.62	427.015	833.621	537.958	2174.25	764.242	Rcn1
ENSMUSG00000005980	-0.235617	0.616881	0.800016	90.4969	81.2317	49.1788	78.6246	35.8668	72.9317	Dnase1
ENSMUSG00000005981	-0.279237	0.558806	0.760115	5284.1	5090.16	3564.25	4915.07	1735.95	4835.06	Trap1
ENSMUSG00000005982	0.0464352	0.827389	0.915269	1013.87	846.347	839.264	863.836	1088.92	831.011	Naa60
ENSMUSG00000005983	-0.0110778	0.977521	0.989517	24.5415	20.8568	24.9925	20.6907	24.3894	24.653	1700037C18Rik
ENSMUSG00000005986	1.2223	0.0764728	0.336055	23.0077	21.9545	22.5739	19.6561	98.9924	38.0067	Ankrd13d
ENSMUSG00000006005	-0.230213	0.219502	0.498033	3629.08	3737.76	2909.61	3078.77	2684.27	2996.36	Tpr
ENSMUSG00000006010	0.038649	0.844192	0.924231	903.435	895.744	744.938	926.942	756.79	928.595	BC003331
ENSMUSG00000006014	-1.93482	0.00565374	0.111	128.843	126.238	593.37	73.4519	86.0804	62.6596	Prg4
ENSMUSG00000006019	0.246996	0.43543	0.674725	292.964	279.92	321.678	275.186	486.354	298.917	Dhx34
ENSMUSG00000006021	-0.0488448	0.881431	0.944334	371.19	420.429	282.173	399.33	242.46	396.502	Kptn
ENSMUSG00000006024	-0.0788383	0.624718	0.804461	2759.39	2680.65	2729.83	2844.97	2264.63	2627.6	Napa
ENSMUSG00000006050	-0.000394251	0.997927	0.999215	1276.16	1329.35	1377.81	1381.1	1194.37	1410.36	Sra1
ENSMUSG00000006057	-1.21745	0.0162053	0.18067	12688	14670	6046.57	6003.4	2561.61	5800.64	Atp5g1
ENSMUSG00000006058	0.401166	0.0568697	0.302721	374.258	428.113	424.872	503.818	636.278	480.733	Snf8
ENSMUSG00000006095	0.415768	0.231349	0.510577	510.77	454.459	531.292	550.372	957.644	486.896	Tbcb
ENSMUSG00000006127	-0.26429	0.149698	0.429592	1239.35	1262.38	1215.76	1111.09	869.412	1116.57	Inpp5k
ENSMUSG00000006134	-0.352555	0.0993301	0.366824	1424.94	1261.29	1062.58	1062.47	854.348	1017.96	Crkl
ENSMUSG00000006154	1.05777	0.420892	0.664868	13.8046	0	11.2869	3.1036	25.1068	23.6258	Eps8l1
ENSMUSG00000006169	0.0668784	0.751909	0.875684	1888.16	1953.95	1857.51	1734.91	2418.86	1814.05	Clint1
ENSMUSG00000006191	-0.37161	0.218357	0.497325	490.83	480.804	411.167	393.123	246.046	430.4	Cdkal1
ENSMUSG00000006205	1.32521	0.00235468	0.0697958	938.713	678.395	1848.64	2821.17	3155.56	2711.83	Htra1
ENSMUSG00000006215	-0.440905	0.131322	0.409782	1110.5	1223.96	753.806	760.382	634.843	879.289	Zbtb17
ENSMUSG00000006216	1.61052	0.330808	0.595426	9.20307	17.5636	1.61242	1.03453	83.9284	1.02721	Clcnkb
ENSMUSG00000006219	0.99727	0.0983977	0.365531	138.046	111.968	94.3265	129.317	434.706	121.21	Fblim1
ENSMUSG00000006221	-2.10582	1.8963e-05	0.0033418	8887.1	18896.3	5684.58	2478.74	2436.79	2859.74	Hspb7
ENSMUSG00000006235	1.17919	0.187885	0.47179	4.60153	18.6613	44.3415	76.5555	18.6508	60.6052	Epor
ENSMUSG00000006241	1.0611	0.118196	0.394444	13.8046	27.4431	41.9229	87.9354	23.6721	64.714	Ccdc159
ENSMUSG00000006262	-0.503619	0.0171328	0.185317	1164.19	1308.49	950.521	819.351	860.804	732.399	Mob1b
ENSMUSG00000006269	-0.87031	0.482313	0.706787	62.8876	72.4499	71.7527	65.1756	48.0616	0	Atp6v1b1
ENSMUSG00000006273	1.63735	0.0469514	0.28283	2484.83	2394.14	2121.94	2316.32	17191.7	2270.13	Atp6v1b2
ENSMUSG00000006276	-0.0446349	0.818648	0.910601	840.547	908.917	740.907	717.967	903.844	789.922	Eps15l1
ENSMUSG00000006281	0.571639	0.0270768	0.226421	895.765	788.167	1201.25	1262.13	1614.72	1413.44	Tep1
ENSMUSG00000006288	0.455891	0.226217	0.505938	320.574	319.438	407.942	353.811	707.294	375.958	Ttc5
ENSMUSG00000006289	-0.381982	0.235178	0.514043	1038.41	1059.31	868.288	880.388	495.68	900.861	Osgep
ENSMUSG00000006299	0.148685	0.295098	0.565672	2329.91	2202.04	2489.58	2550.13	2779.68	2454	Aamp
ENSMUSG00000006301	0.249645	0.340366	0.602901	1354.39	1399.6	1941.35	1663.53	2209.4	1711.33	Tmbim1
ENSMUSG00000006304	0.955932	0.108695	0.381539	2003.2	2258.02	2437.98	2316.32	8438.03	2240.34	Arpc2
ENSMUSG00000006307	0.0944276	0.596415	0.785963	1270.02	1233.84	1291.55	1346.96	1173.56	1533.62	Kmt2b
ENSMUSG00000006310	-0.29932	0.57325	0.76952	27.6092	28.5409	28.2173	18.6216	13.6294	36.9795	Zbtb32
ENSMUSG00000006315	-0.350038	0.27169	0.547191	1506.24	1535.72	1118.21	1308.69	749.617	1205.94	Tmem147
ENSMUSG00000006333	0.195357	0.466106	0.696173	3635.21	3817.89	3985.09	3814.33	5734.39	3546.95	Rps9
ENSMUSG00000006335	-0.0717595	0.671638	0.832729	250.017	233.816	236.219	242.081	221.657	220.85	Tfpt
ENSMUSG00000006342	-0.131072	0.767487	0.884493	61.3538	50.4954	105.613	58.9684	86.7977	53.4148	Susd2
ENSMUSG00000006344	0.935487	0.0640367	0.315185	219.34	140.509	457.927	514.163	427.533	625.569	Ggt5
ENSMUSG00000006356	-0.0491235	0.900412	0.954185	687.163	851.835	1375.39	998.325	1151.33	668.712	Crip2
ENSMUSG00000006360	1.93817	NA	NA	477.026	470.924	782.023	422.09	5775.28	432.454	Crip1
ENSMUSG00000006362	-0.554226	0.109229	0.382085	904.969	852.933	642.549	598.995	355.082	681.038	Cbfa2t3
ENSMUSG00000006369	0.651162	0.381963	0.636387	180.994	162.463	611.107	291.739	931.103	277.346	Fbln1
ENSMUSG00000006373	1.45427	0.000302373	0.0217093	667.223	576.306	1106.93	1465.93	2757.44	2220.82	Pgrmc1
ENSMUSG00000006378	0.0208846	0.973735	0.988265	317.506	238.207	123.35	310.36	80.3417	297.89	Gcat
ENSMUSG00000006386	-0.101622	0.709124	0.851432	1082.89	1061.5	850.551	968.324	702.273	1120.68	Tek
ENSMUSG00000006390	1.64724	0.0232951	0.213357	199.4	196.493	315.228	284.497	1591.05	352.332	Elovl1
ENSMUSG00000006392	0.0426209	0.793539	0.898391	570.59	562.036	503.881	517.267	565.979	599.889	Med8
ENSMUSG00000006395	1.46799	0.0092028	0.141725	56.7523	71.3522	94.3265	128.282	365.842	122.238	Hyi
ENSMUSG00000006398	0.355402	0.631217	0.808177	38.3461	19.7591	42.7291	27.9324	83.9284	16.4353	Cdc20
ENSMUSG00000006403	2.15658	0.0149349	0.174144	30.6769	26.3454	104.807	69.3138	509.309	145.863	Adamts4
ENSMUSG00000006411	1.75226	NA	NA	23.0077	14.2704	26.6049	15.518	187.942	11.2993	Nectin4
ENSMUSG00000006412	-0.249642	0.180531	0.463911	921.841	899.038	811.047	772.797	634.843	806.358	Pfdn2
ENSMUSG00000006418	-0.169407	0.538072	0.744469	1464.82	1545.6	983.576	1089.36	1369.4	1089.87	Rnf114
ENSMUSG00000006423	0.551438	0.00280656	0.0758259	654.952	563.133	630.456	896.941	802.7	1009.74	C330007P06Rik
ENSMUSG00000006435	-0.958908	0.0577422	0.304739	7144.65	6706.01	5408.86	4877.83	1365.81	3665.08	Neurl1a
ENSMUSG00000006442	0.641232	0.027295	0.227106	273.024	281.018	270.886	363.121	572.435	349.25	Srm
ENSMUSG00000006445	-0.717413	0.0273156	0.227137	205.535	274.431	213.646	164.491	97.5578	161.272	Epha2
ENSMUSG00000006456	0.531343	0.0290575	0.23228	225.475	230.522	283.786	326.913	426.098	317.407	Rbm14
ENSMUSG00000006457	-0.140043	0.808732	0.905742	233523	152091	188911	239220	56820.9	225335	Actn3
ENSMUSG00000006462	-0.803375	0.12254	0.399937	141.114	125.141	111.257	92.0735	29.4108	95.5303	A530013C23Rik
ENSMUSG00000006463	0.689127	0.0872417	0.351197	164.121	136.118	266.855	236.908	406.73	272.21	Zdhhc24
ENSMUSG00000006464	-0.246948	0.400339	0.648335	150.317	128.434	140.28	131.386	86.0804	136.619	Bbs1
ENSMUSG00000006471	0.0862876	0.687998	0.841545	418.74	361.152	431.322	358.983	477.029	448.89	Ndor1
ENSMUSG00000006476	0.456174	0.329348	0.594105	388.063	492.879	678.022	500.714	1143.43	495.114	Nsmf
ENSMUSG00000006494	-0.65588	0.246187	0.524206	3828.48	4432.62	1880.89	2690.82	903.127	2843.31	Pdk1
ENSMUSG00000006498	1.06552	0.0098516	0.147186	851.284	682.786	1127.08	1286.96	2776.09	1506.91	Ptbp1
ENSMUSG00000006517	0.847883	0.00204052	0.0639424	243.881	187.711	216.87	295.877	411.034	458.134	Mvd
ENSMUSG00000006519	3.51312	NA	NA	223.941	225.034	385.368	271.048	9052.79	203.387	Cyba
ENSMUSG00000006522	0.273431	0.766667	0.883982	24.5415	6.58636	4.83726	6.2072	11.4774	24.653	Itih3
ENSMUSG00000006526	0.269956	0.381427	0.635856	391.13	468.729	457.121	610.375	358.668	621.46	Tmem110
ENSMUSG00000006527	0.126531	0.645316	0.816011	628.876	590.577	514.362	517.267	815.612	556.746	Sfmbt1
ENSMUSG00000006542	-0.226566	0.691505	0.843203	2879.03	1689.4	3419.94	3135.67	858.652	2834.06	Prkag3
ENSMUSG00000006574	0.0643449	0.947624	0.976742	29.1431	27.4431	3.22484	14.4835	8.60804	39.0339	Slc4a1
ENSMUSG00000006575	0.470122	0.309454	0.579382	15.3384	19.7591	29.0235	30.0015	36.5842	23.6258	Rundc3a
ENSMUSG00000006576	-0.644298	0.293759	0.564631	227.009	287.604	952.94	305.188	368.711	266.047	Slc4a3
ENSMUSG00000006585	1.71266	0.0947324	0.361227	18.4061	34.0295	42.7291	30.0015	263.98	18.4897	Cdt1
ENSMUSG00000006586	-0.142654	0.699621	0.846709	64.4215	55.984	91.9079	51.7267	80.3417	60.6052	Runx1t1
ENSMUSG00000006587	-2.03021	0.000110029	0.0113002	325.175	287.604	189.459	90.0045	27.9761	79.0949	Snai3
ENSMUSG00000006589	1.27415	0.103055	0.372537	329.777	354.565	306.36	295.877	1824.9	274.264	Aprt
ENSMUSG00000006599	0.122368	0.458609	0.691503	774.592	688.274	721.558	787.28	867.26	720.072	Gtf2h1
ENSMUSG00000006611	0.248902	0.412851	0.658713	421.807	333.709	378.112	331.051	585.347	428.345	Hfe
ENSMUSG00000006638	0.758338	0.161087	0.443403	110.437	131.727	144.312	301.049	83.211	271.183	Abhd1
ENSMUSG00000006641	0.368186	0.475708	0.703268	289.897	267.845	383.756	594.857	170.009	451.971	Slc5a6
ENSMUSG00000006651	0.313754	0.642897	0.814373	52.1507	39.5181	54.016	41.3814	116.209	22.5986	Aplp1
ENSMUSG00000006673	-0.101844	0.436769	0.676021	1328.31	1468.76	1328.63	1329.38	1259.64	1256.27	Qrich1
ENSMUSG00000006675	-0.333437	0.302427	0.573004	101.234	94.4044	69.334	73.4519	55.2349	81.1494	P4htm
ENSMUSG00000006676	-0.43884	0.206575	0.487748	8511.31	8083.65	7280.88	7015.17	3538.62	7061.02	Usp19
ENSMUSG00000006678	0.662585	0.170033	0.452759	62.8876	69.1567	80.621	79.6591	183.638	72.9317	Pola1
ENSMUSG00000006699	0.384425	0.246136	0.524206	6899.23	7237.31	8428.92	8076.61	13912.7	7465.74	Cdc42
ENSMUSG00000006705	0.00199754	0.992814	0.996864	266.889	273.334	350.701	267.944	309.172	317.407	Pknox1
ENSMUSG00000006715	0.257945	0.685175	0.840301	130.377	163.561	62.0781	96.2117	253.937	73.9589	Gmnn
ENSMUSG00000006717	-0.77973	0.116717	0.392125	1477.09	1702.57	733.651	1028.33	418.207	833.065	Acot13
ENSMUSG00000006728	0.471296	0.299477	0.569363	613.538	703.642	919.079	790.384	1662.79	647.14	Cdk4
ENSMUSG00000006731	2.31052	NA	NA	101.234	91.1113	200.746	84.8318	1813.43	52.3876	B4galnt1
ENSMUSG00000006732	-0.0745981	0.683423	0.839021	245.415	216.252	239.444	237.943	220.94	206.469	Mettl1
ENSMUSG00000006736	0.516004	0.0884153	0.353388	693.298	702.545	836.846	860.732	1441.13	890.589	Tspan31
ENSMUSG00000006740	-0.320085	0.0635172	0.314805	3964.99	4851.95	3877.87	3501.9	3454.69	3212.08	Kif5b
ENSMUSG00000006763	0.215072	0.443911	0.681062	115.038	125.141	173.335	146.904	182.203	153.054	Saal1
ENSMUSG00000006782	0.358487	0.284951	0.558143	296.032	192.102	270.08	227.597	365.124	378.012	Cnp
ENSMUSG00000006784	1.20105	0.117793	0.393611	44.4815	39.5181	17.7366	99.3153	18.6508	115.047	Ttc25
ENSMUSG00000006800	1.22181	0.0104716	0.152437	699.433	591.674	1389.1	1434.9	2942.51	1876.71	Sulf2
ENSMUSG00000006818	-0.857634	0.110411	0.384256	10264.5	11391.1	4712.3	6191.69	2327.04	6032.79	Sod2
ENSMUSG00000006850	0.0070652	0.980158	0.991022	202.468	189.907	281.367	252.426	187.225	240.366	Tmco6
ENSMUSG00000006906	0.185175	0.393041	0.642827	294.498	246.988	312.003	282.428	358.668	328.706	Stambp
ENSMUSG00000006920	0.24564	0.280409	0.55429	325.175	343.588	419.229	367.26	482.768	441.699	Ezh1
ENSMUSG00000006930	-0.1283	0.836556	0.920038	33.7446	17.5636	20.1552	24.8288	30.1281	9.24486	Hap1
ENSMUSG00000006931	-0.0409884	0.924819	0.966628	262.287	293.093	445.834	210.01	479.898	283.509	P3h4
ENSMUSG00000006932	0.122534	0.56662	0.765097	9130.98	8836.69	7934.72	8409.73	11373.4	8411.8	Ctnnb1
ENSMUSG00000006941	0.05129	0.872241	0.938952	575.192	570.817	516.78	454.16	801.265	465.325	Eif1b
ENSMUSG00000006958	-0.34599	0.519261	0.732391	165.655	198.688	390.205	290.704	107.6	197.224	Chrd
ENSMUSG00000006998	-0.181947	0.331515	0.595658	9192.33	8956.35	8396.67	8454.21	6513.42	8433.37	Psmd2
ENSMUSG00000007029	-0.0984098	0.676096	0.835383	1409.6	1242.63	1322.99	1360.41	954.775	1399.06	Vars
ENSMUSG00000007030	-0.882589	0.110569	0.384463	601.267	601.554	469.214	366.225	106.883	434.509	Vwa7
ENSMUSG00000007033	-0.948381	0.102161	0.371001	299.1	463.24	200.746	130.351	84.6457	284.536	Hspa1l
ENSMUSG00000007035	1.00562	0.0373772	0.258044	70.5569	50.4954	99.1638	90.0045	218.07	134.564	Msh5
ENSMUSG00000007036	-0.10781	0.72377	0.859881	1924.98	1858.45	1648.7	1937.68	1122.63	1981.48	Abhd16a
ENSMUSG00000007038	0.744429	0.135433	0.414178	457.086	515.931	468.408	533.82	1405.26	474.57	Neu1
ENSMUSG00000007039	0.23882	0.635311	0.810164	355.852	274.431	547.416	316.567	754.638	318.434	Ddah2
ENSMUSG00000007041	1.85331	NA	NA	371.19	414.94	711.077	533.82	4457.53	419.101	Clic1
ENSMUSG00000007050	-0.063634	0.774224	0.887804	147.249	180.027	162.048	154.146	174.313	139.7	Lsm2
ENSMUSG00000007080	-0.556516	0.039996	0.266434	118.106	111.968	92.7141	73.4519	82.4937	61.6324	Pole
ENSMUSG00000007097	-0.928354	0.11489	0.389305	57638.8	64322.3	33277.1	33084.4	9493.23	38993.8	Atp1a2
ENSMUSG00000007107	0.639383	0.348595	0.608784	39.88	34.0295	72.5589	100.35	23.6721	105.802	Atp1a4
ENSMUSG00000007122	-0.82437	0.128939	0.406497	77469.9	55368.2	90910.6	61000.3	16130	49227.9	Casq1
ENSMUSG00000007207	0.440395	0.326467	0.591454	36.8123	38.4204	57.2409	38.2778	82.4937	59.578	Stx1a
ENSMUSG00000007216	-0.600039	0.207208	0.487924	427.943	465.436	271.693	271.048	131.273	366.713	Zfp775
ENSMUSG00000007279	-0.866475	0.0211656	0.204276	95.0984	52.6908	69.334	32.0706	40.8882	45.1971	Scube2
ENSMUSG00000007338	-0.256506	0.425481	0.668053	734.712	844.151	590.952	704.518	416.055	696.446	Mrpl49
ENSMUSG00000007379	-0.576579	0.182175	0.465356	253.084	153.682	369.244	225.528	144.902	150.999	Dennd2c
ENSMUSG00000007411	-0.35087	0.161532	0.444038	2326.84	2294.25	2008.27	2020.44	1306.99	1871.57	Mark3
ENSMUSG00000007415	-0.293375	0.235792	0.514236	2572.26	2597.22	2114.69	2109.41	1537.97	2296.84	Gatad1
ENSMUSG00000007458	1.13336	0.024233	0.217625	1105.9	1066.99	1327.02	1558.01	4494.11	1625.04	M6pr
ENSMUSG00000007476	-0.0295633	0.929572	0.968972	190.197	245.891	193.49	176.905	280.479	158.19	Lrrc8a
ENSMUSG00000007480	1.06558	0.184576	0.468249	115.038	116.359	140.28	330.016	35.8668	412.937	Mc5r
ENSMUSG00000007564	-0.0296339	0.803774	0.903547	3366.79	3569.8	3258.7	3423.27	3200.04	3365.13	Ppp2r1a
ENSMUSG00000007570	0.296437	0.365242	0.624965	315.972	259.063	341.027	294.842	513.613	315.353	Fance
ENSMUSG00000007589	-0.227093	0.275426	0.551034	317.506	413.843	356.345	343.465	299.847	287.618	Tinf2
ENSMUSG00000007603	-0.181049	0.301415	0.571663	854.352	938.556	781.217	747.968	695.816	826.902	Dus3l
ENSMUSG00000007610	0.124621	0.495301	0.715855	388.063	386.4	328.934	392.088	373.732	435.536	Gtpbp3
ENSMUSG00000007613	0.233363	0.597674	0.787248	1184.13	1159.2	1158.52	1071.78	2230.92	812.521	Tgfbr1
ENSMUSG00000007617	-0.642508	0.18602	0.469143	2222.54	2285.47	1235.92	1546.63	604.715	1528.48	Homer1
ENSMUSG00000007646	-0.271925	0.707926	0.850982	36.8123	9.87953	12.0931	15.518	21.5201	10.2721	Rad51c
ENSMUSG00000007655	0.797147	0.15623	0.438439	5520.31	5633.53	7337.31	11567.1	3778.21	16787.6	Cav1
ENSMUSG00000007656	-0.5633	0.000786928	0.0367581	1570.66	1924.31	1631.77	1229.03	1106.85	1135.06	Arpp19
ENSMUSG00000007659	0.718686	0.141085	0.420355	466.289	466.534	558.703	570.028	1403.11	480.733	Bcl2l1
ENSMUSG00000007670	0.289605	0.216081	0.495121	1122.77	1032.96	1140.79	1181.44	1674.98	1171.02	Khsrp
ENSMUSG00000007682	1.85362	NA	NA	139.58	173.441	226.545	144.835	1725.19	80.1222	Dio2
ENSMUSG00000007721	-0.293848	0.219225	0.497906	1667.29	1880.4	1481.81	1574.56	1088.92	1440.14	Ccdc124
ENSMUSG00000007739	-0.114226	0.429187	0.670567	2935.78	2784.93	2537.95	2670.13	2385.86	2572.13	Cct4
ENSMUSG00000007777	-0.174128	0.555497	0.757719	570.59	523.615	427.291	513.129	322.801	512.576	0610009B22Rik
ENSMUSG00000007783	0.260171	0.642476	0.814373	79.7599	87.8181	152.374	81.7282	219.505	82.1766	Cpt1c
ENSMUSG00000007805	0.921728	0.114149	0.388547	6.13538	19.7591	24.9925	30.0015	40.1708	28.7618	Twist2
ENSMUSG00000007812	0.0951669	0.638012	0.81114	510.77	620.215	461.958	540.027	603.28	556.746	Zfp655
ENSMUSG00000007815	0.740037	0.0765582	0.33624	3328.44	3603.83	4068.94	4107.1	9730.67	4536.15	Rhoa
ENSMUSG00000007817	0.620509	0.0176697	0.18872	1739.38	1806.86	1696.27	2228.39	3502.75	2326.62	Zmiz1
ENSMUSG00000007827	-0.098225	0.709873	0.851738	142.648	189.907	178.979	144.835	191.529	141.755	Ankrd26
ENSMUSG00000007833	0.656124	0.0425781	0.272514	250.017	241.5	295.073	322.775	568.131	348.223	Aldh16a1
ENSMUSG00000007836	0.304547	0.270756	0.546446	2224.08	2318.4	2632.27	2465.29	3892.99	2502.28	Hnrnpa0
ENSMUSG00000007837	0.667141	0.00550703	0.11034	273.024	234.913	244.282	403.468	321.367	469.434	Prrg2
ENSMUSG00000007850	0.15545	0.480003	0.705915	4675.16	4765.23	4073.78	4401.94	6086.6	4559.77	Hnrnph1
ENSMUSG00000007867	-0.0856147	0.802883	0.903171	127.309	204.177	212.033	181.043	203.006	129.428	Ift43
ENSMUSG00000007872	-0.138452	0.57164	0.768234	487.763	687.176	657.867	618.651	475.594	574.209	Id3
ENSMUSG00000007877	-1.5173	0.00846112	0.135714	59027	65395.9	26817.8	20520	7424.43	24890.3	Tcap
ENSMUSG00000007880	0.208683	0.219172	0.497906	1779.26	1770.63	1892.98	1832.16	2329.91	2127.35	Arid1a
ENSMUSG00000007888	-1.25781	0.00742711	0.126293	121.174	109.773	148.343	62.072	25.8241	71.9045	Crlf1
ENSMUSG00000007891	1.83257	0.0146595	0.172548	10778.3	10595.3	10829.8	13953.8	85888.9	14855.5	Ctsd
ENSMUSG00000007892	0.15563	0.545673	0.749672	5966.66	5804.77	5728.93	5697.18	8446.64	5347.64	Rplp1
ENSMUSG00000007908	-0.762653	0.359152	0.618789	6.13538	12.075	42.7291	12.4144	12.9121	11.2993	Hmgcll1
ENSMUSG00000007950	-0.418806	0.285178	0.558166	1201	1191.03	891.668	975.566	463.399	1017.96	Abhd8
ENSMUSG00000007987	0.777165	0.0611722	0.310019	151.851	119.652	179.785	183.113	387.362	202.36	Ift22
ENSMUSG00000007989	1.55552	0.0795721	0.341924	7.66922	1.09773	16.1242	17.5871	22.2374	34.925	Fzd3
ENSMUSG00000008035	-0.239068	0.55411	0.756637	2371.32	2522.57	1089.19	1565.25	1483.45	2019.49	Mid1ip1
ENSMUSG00000008036	0.622724	0.183825	0.467261	582.861	525.811	677.216	646.584	1534.38	568.046	Ap2s1
ENSMUSG00000008090	-0.596929	0.384157	0.637517	1210.2	1274.46	3450.58	1402.83	456.943	2065.71	Fgfrl1
ENSMUSG00000008129	-0.186279	0.669046	0.831732	18.4061	19.7591	24.1863	21.7252	16.4987	17.4625	4930432K21Rik
ENSMUSG00000008136	-0.558795	0.567606	0.765429	82.8276	220.643	75.7837	33.1051	207.31	16.4353	Fhl2
ENSMUSG00000008140	0.0449468	0.753022	0.876289	1682.63	1697.08	1667.24	1805.26	1566.66	1836.65	Emc10
ENSMUSG00000008153	1.50106	0.0649035	0.315961	93.5645	216.252	132.218	648.653	64.5603	539.284	Clstn3
ENSMUSG00000008167	0.885715	0.0604814	0.308747	70.5569	117.457	150.761	157.249	313.476	157.163	Fbxw9
ENSMUSG00000008200	0.0168901	0.941142	0.973924	926.442	1005.52	960.196	814.178	1199.39	911.133	Fnbp4
ENSMUSG00000008206	0.416335	0.207338	0.487924	153.384	211.861	270.08	231.736	344.322	274.264	Cers4
ENSMUSG00000008226	-0.693306	0.128474	0.406143	2171.92	2121.9	1497.94	1591.11	578.891	1412.41	Scrn3
ENSMUSG00000008301	0.140236	0.592856	0.78387	444.815	498.368	522.424	475.886	687.926	450.944	Phax
ENSMUSG00000008305	-0.520193	0.152647	0.432692	1058.35	1220.67	763.481	914.528	469.855	737.535	Tle1
ENSMUSG00000008307	-0.914064	0.0111698	0.156197	217.806	159.17	180.591	128.282	64.5603	103.748	1700109H08Rik
ENSMUSG00000008318	-0.325174	0.461562	0.693327	446.349	491.781	271.693	358.983	183.638	423.209	Relt
ENSMUSG00000008333	0.0668771	0.843406	0.923762	288.363	331.513	382.95	313.464	482.05	254.747	Snrpb2
ENSMUSG00000008348	0.789738	0.0370963	0.257631	277.626	321.634	222.514	332.085	681.47	404.72	Ubc
ENSMUSG00000008373	0.0703141	0.732527	0.864867	550.65	558.742	599.82	550.372	710.163	533.12	Prpf31
ENSMUSG00000008384	-0.165411	0.632488	0.808762	211.671	197.591	217.677	193.458	245.329	119.156	Sertad1
ENSMUSG00000008393	1.28521	0.00531016	0.108504	539.913	575.208	1250.43	2290.46	1309.86	2170.49	Carhsp1
ENSMUSG00000008398	0.365313	0.335937	0.599646	509.237	562.036	711.077	536.923	1121.2	637.896	Elk3
ENSMUSG00000008429	-0.161306	0.256962	0.534451	1428.01	1410.58	1280.26	1279.72	1146.3	1256.27	Herpud2
ENSMUSG00000008435	-0.570152	0.035181	0.252777	1372.79	1428.14	969.064	920.735	688.643	929.622	Rdh13
ENSMUSG00000008450	-0.434665	0.151983	0.432126	920.307	990.149	783.636	761.417	456.226	776.569	Nutf2
ENSMUSG00000008475	1.91786	0.0180247	0.189728	834.412	794.754	1458.43	1427.66	8941.6	1298.39	Arpc5
ENSMUSG00000008496	1.88483	0.0792379	0.341624	10.7369	9.87953	54.016	28.967	220.94	27.7346	Pou2f2
ENSMUSG00000008540	1.84248	1.44927e-05	0.00284496	710.17	946.24	1357.66	3408.79	2327.04	5080.57	Mgst1
ENSMUSG00000008575	-0.475278	0.211594	0.490191	3578.46	3989.14	2873.33	2757.03	1471.26	3282.95	Nfib
ENSMUSG00000008601	-0.700163	0.527476	0.737345	15.3384	15.3682	16.1242	16.5525	12.1947	0	Rab25
ENSMUSG00000008604	-0.458511	0.222824	0.50197	3422.01	3484.18	2333.17	2689.79	1370.83	2663.55	Ubqln4
ENSMUSG00000008658	-0.635883	0.242224	0.520206	6385.4	6108.84	5051.71	5065.08	1328.51	4898.75	Rbfox1
ENSMUSG00000008668	0.143497	0.526532	0.736622	2336.05	2487.45	2591.96	2360.81	3379.37	2449.89	Rps18
ENSMUSG00000008682	0.268334	0.296681	0.567036	5859.29	5555.59	6826.98	6338.59	9324.66	6307.05	Rpl10
ENSMUSG00000008683	0.00321307	0.986809	0.993911	2650.48	2655.4	2725.79	2495.3	3187.84	2364.63	Rps15a
ENSMUSG00000008690	-0.0457922	0.772668	0.886807	1690.3	1789.29	1520.51	1675.95	1482.02	1685.65	Ncaph2
ENSMUSG00000008730	0.22358	0.240467	0.518089	1964.86	2057.14	1764.79	1981.13	2582.41	2190.01	Hipk1
ENSMUSG00000008734	0.644931	0.0928904	0.358567	1213.27	913.308	2076.8	2348.39	1872.25	2355.39	Gprc5b
ENSMUSG00000008763	0.279292	0.43567	0.674894	797.599	713.522	762.674	724.174	1356.48	676.929	Man1a2
ENSMUSG00000008813	0.125203	0.85774	0.931136	49.083	30.7363	36.2794	49.6576	11.4774	65.7413	Tppp2
ENSMUSG00000008822	-0.266356	0.59807	0.787341	455.552	374.325	332.965	444.85	134.142	388.284	Acyp1
ENSMUSG00000008845	0.570298	0.0925377	0.358321	592.064	413.843	706.24	757.279	686.491	1100.14	Cd163
ENSMUSG00000008855	-0.32395	0.293394	0.564373	3244.08	3533.58	2432.33	2548.06	1784.73	3025.12	Hdac5
ENSMUSG00000008859	0.0381427	0.854879	0.929443	1239.35	1184.45	914.242	1242.48	1100.39	1081.65	Rala
ENSMUSG00000008892	-0.783414	0.0475875	0.284388	12184.9	12075	8116.11	7706.24	3644.79	7459.58	Vdac3
ENSMUSG00000008958	-0.164484	0.502556	0.721799	949.45	874.888	911.017	964.186	619.061	858.745	Vps72
ENSMUSG00000008976	-0.247711	0.356239	0.616253	1527.71	1674.03	1137.56	1384.21	984.186	1286.06	Gabpa
ENSMUSG00000008999	0.835703	0.16562	0.448339	24.5415	10.9773	10.4807	17.5871	24.3894	38.0067	Bmp7
ENSMUSG00000009013	0.451888	0.31237	0.581623	705.569	721.206	870.706	859.698	1679.28	602.971	Dynll1
ENSMUSG00000009030	0.100005	0.718045	0.855979	607.403	583.99	623.2	559.683	856.5	526.957	Pdcl
ENSMUSG00000009035	1.08168	7.6494e-15	4.35508e-11	1144.25	1149.32	1057.75	2188.04	2467.64	2432.43	Tmem184b
ENSMUSG00000009073	-0.405594	0.155085	0.436847	4098.43	4038.53	3036.99	3297.06	2079.56	3059.02	Nf2
ENSMUSG00000009075	-1.91141	0.00132344	0.0500707	49.083	43.909	20.1552	12.4144	6.45603	11.2993	Cabp7
ENSMUSG00000009076	-0.145709	0.619504	0.801224	205.535	163.561	167.692	138.628	207.31	136.619	Zmat5
ENSMUSG00000009079	0.0728827	0.725567	0.860713	2944.98	2769.56	3128.9	2651.51	3693.57	2955.27	Ewsr1
ENSMUSG00000009090	-0.038036	0.849544	0.927282	1903.5	2069.21	1693.04	1956.3	1559.49	2003.05	Ap1b1
ENSMUSG00000009097	-0.334239	0.61072	0.795618	1112.04	1028.57	1173.84	1038.67	211.614	1379.54	Tbx1
ENSMUSG00000009112	-0.415139	0.329361	0.594105	3132.11	2994.6	2241.26	2513.92	1083.18	2678.96	Bcl2l13
ENSMUSG00000009145	0.733359	0.104478	0.37497	32.2107	20.8568	33.0546	35.1742	65.995	41.0883	Dqx1
ENSMUSG00000009185	1.61205	0.166193	0.449113	36.8123	10.9773	223.32	93.1081	637.712	99.6391	Ccl8
ENSMUSG00000009207	-1.05413	0.0128824	0.163892	2076.83	1892.48	936.816	964.186	550.914	847.446	Lnpk
ENSMUSG00000009210	-1.11464	0.0367075	0.256551	239.28	222.838	220.901	161.387	40.8882	114.02	Prr29
ENSMUSG00000009214	-1.48742	0.176241	0.458836	46.0153	108.675	520.005	151.042	79.6244	10.2721	Mymk
ENSMUSG00000009281	0.649994	0.334204	0.598204	515.372	412.745	1901.04	1743.19	923.93	1775.01	Rarres2
ENSMUSG00000009291	1.05881	0.00370549	0.0890927	983.195	947.337	1428.6	1668.7	3235.19	2095.5	Pttg1ip
ENSMUSG00000009292	1.55425	0.0564734	0.301996	10.7369	7.68408	15.318	35.1742	55.9523	8.21766	Trpm2
ENSMUSG00000009293	-0.33932	0.0740276	0.332319	3535.51	4126.35	3438.48	3203.95	2535.07	3036.42	Ube2g2
ENSMUSG00000009376	0.763932	0.0917153	0.357741	789.93	813.415	701.402	763.486	2137.66	1010.77	Met
ENSMUSG00000009378	0.154136	0.736633	0.867601	59.82	58.1795	107.226	60.003	118.361	72.9317	Slc16a12
ENSMUSG00000009394	1.57386	0.0815817	0.343777	23.0077	40.6159	79.8148	194.492	19.3681	215.713	Syn2
ENSMUSG00000009406	-0.261423	0.119653	0.396252	454.018	383.106	446.64	360.018	344.322	366.713	Elk1
ENSMUSG00000009418	1.02654	0.0859722	0.348929	565.989	580.697	973.901	790.384	2707.23	822.793	Nav1
ENSMUSG00000009470	0.450754	0.206632	0.487748	1469.42	1615.85	1387.49	1657.32	2991.29	1462.74	Tnpo1
ENSMUSG00000009471	-1.05595	0.0834797	0.345701	677.959	663.026	1311.7	783.142	212.332	281.455	Myod1
ENSMUSG00000009487	-1.2021	0.235118	0.514043	16.8723	30.7363	183.816	63.1066	23.6721	14.3809	Otog
ENSMUSG00000009535	-0.146186	0.430219	0.6713	1004.67	907.819	846.52	843.145	916.039	730.344	Rnmt
ENSMUSG00000009545	2.67853	0.00403004	0.0932804	12.2708	21.9545	37.0856	53.7958	361.538	44.1699	Kcnq1
ENSMUSG00000009549	-0.0804282	0.687471	0.841194	1610.54	1496.2	1603.55	1483.52	1724.48	1244.98	Srp14
ENSMUSG00000009551	-0.323594	0.499325	0.719125	18.4061	17.5636	18.5428	10.3453	16.4987	16.4353	6330409D20Rik
ENSMUSG00000009555	0.89213	0.0981371	0.365274	723.975	710.229	906.986	849.352	2640.52	854.636	Cdk9
ENSMUSG00000009563	1.10943	0.0241249	0.217519	185.595	197.591	279.755	304.153	799.113	327.679	Tor2a
ENSMUSG00000009566	0.203127	0.416214	0.661196	222.408	215.154	297.491	317.602	282.631	248.584	Fpgs
ENSMUSG00000009569	-0.0281884	0.894021	0.950638	1219.41	1082.36	1415.7	1264.2	1332.09	1049.81	Mkl2
ENSMUSG00000009575	-0.232851	0.25467	0.53303	1342.11	1407.28	1722.87	1405.93	1127.65	1275.79	Cbx5
ENSMUSG00000009585	1.09632	0.0155406	0.177339	108.903	96.5999	195.103	211.045	410.317	237.285	Apobec3
ENSMUSG00000009614	1.60894	0.00328965	0.0828553	104.301	71.3522	231.382	383.812	293.391	569.073	Sardh
ENSMUSG00000009621	0.77243	0.0167781	0.183883	211.671	259.063	251.537	357.949	562.392	313.298	Vav2
ENSMUSG00000009630	0.216482	0.385299	0.638285	794.532	824.392	678.829	848.318	1095.37	723.154	Ppp2cb
ENSMUSG00000009633	0.671238	0.306562	0.577516	906.502	870.497	993.25	1901.47	348.626	2162.27	G0s2
ENSMUSG00000009640	-0.120976	0.545829	0.749753	429.477	384.204	378.919	384.847	311.324	400.611	Dmap1
ENSMUSG00000009647	-0.689671	0.00111733	0.0454792	1297.63	1490.71	1256.88	925.908	690.078	893.67	Mcu
ENSMUSG00000009654	3.60946	NA	NA	4.60153	2.19545	8.86831	2.06907	190.094	0	Oit3
ENSMUSG00000009681	0.443086	0.176943	0.459536	271.491	227.229	397.461	406.572	332.127	482.787	Bcr
ENSMUSG00000009687	2.44653	NA	NA	144.181	136.118	262.824	130.351	2665.62	165.38	Fxyd5
ENSMUSG00000009731	1.03295	0.149509	0.429457	26.0754	8.78181	26.6049	20.6907	72.451	31.8434	Kcnd1
ENSMUSG00000009733	-0.23617	0.43169	0.672386	431.01	473.12	447.446	438.642	259.676	450.944	Tfcp2
ENSMUSG00000009739	-0.170422	0.493881	0.715135	788.396	703.642	791.698	706.587	517.917	806.358	Pou6f1
ENSMUSG00000009741	0.0931479	0.722702	0.859418	1056.82	1063.7	1256.88	1033.5	1539.4	1029.26	Ubp1
ENSMUSG00000009772	1.44668	0.128919	0.406497	35.2784	43.909	58.0471	43.4504	307.02	23.6258	Nuak2
ENSMUSG00000009828	0.234929	0.339407	0.602142	276.092	372.129	391.012	352.776	452.639	420.128	Ick
ENSMUSG00000009863	-1.0605	0.0402354	0.267118	17105.4	19551.6	8216.08	9186.66	3642.64	8686.06	Sdhb
ENSMUSG00000009876	-0.502043	0.383335	0.636915	38.3461	61.4727	26.6049	28.967	16.4987	44.1699	Cox4i2
ENSMUSG00000009894	-0.356079	0.204823	0.486731	503.101	487.39	472.439	494.507	286.935	362.604	Snap47
ENSMUSG00000009905	0.775955	0.0282437	0.229802	197.866	227.229	324.096	378.639	337.148	571.127	Kdsr
ENSMUSG00000009907	0.692058	0.125695	0.403736	785.329	843.053	973.901	926.942	2316.28	960.439	Vps4b
ENSMUSG00000009927	0.00495426	0.97387	0.988272	3530.91	3533.58	3600.53	3492.59	3967.59	3239.81	Rps25
ENSMUSG00000009995	-0.277573	0.184678	0.46832	1567.59	1622.44	1501.97	1443.17	1039.42	1389.81	Taz
ENSMUSG00000010021	2.65761	NA	NA	26.0754	23.0522	14.5118	31.036	347.908	20.5441	Kif19a
ENSMUSG00000010025	0.408561	0.0311349	0.240818	661.087	600.456	609.494	765.555	958.362	756.024	Aldh3a2
ENSMUSG00000010044	-0.452935	0.4899	0.712612	16.8723	19.7591	6.44968	11.3799	9.32538	10.2721	Zmynd10
ENSMUSG00000010045	0.0682385	0.708767	0.851267	565.989	486.293	524.036	526.578	617.627	505.386	Tmem115
ENSMUSG00000010047	0.400043	0.0279858	0.229389	391.13	377.618	437.772	583.477	479.898	532.093	Hyal2
ENSMUSG00000010048	-0.556014	0.151168	0.431428	1316.04	1530.23	1168.2	1156.61	512.896	1062.13	Ifrd2
ENSMUSG00000010051	0.925694	0.000117183	0.0117243	200.934	217.35	191.878	358.983	469.138	328.706	Hyal1
ENSMUSG00000010054	-0.248149	0.420966	0.664868	1041.48	951.728	755.418	972.462	555.936	785.813	Tusc2
ENSMUSG00000010057	-0.441209	0.0970406	0.364752	361.987	385.302	274.917	264.841	204.441	283.509	Nprl2
ENSMUSG00000010064	-1.98487	1.52999e-05	0.00296589	2788.53	3761.91	1636.61	725.208	425.381	918.323	Slc38a3
ENSMUSG00000010066	-1.90112	0.00138798	0.0513443	59.82	103.186	29.0235	17.5871	14.3467	19.5169	Cacna2d2
ENSMUSG00000010067	0.192952	0.517093	0.730867	412.604	439.09	300.716	361.052	551.632	401.638	Rassf1
ENSMUSG00000010086	-0.891804	0.350152	0.609787	6.13538	5.48863	26.6049	4.13814	11.4774	5.13604	Rnf112
ENSMUSG00000010095	0.903221	0.0435729	0.275279	918.773	810.122	1154.49	1143.16	2897.32	1351.8	Slc3a2
ENSMUSG00000010097	-0.242431	0.0259514	0.222843	2977.19	2921.05	2883.81	2517.02	2530.76	2373.88	Nxf1
ENSMUSG00000010110	0.231328	0.36274	0.622482	659.553	608.14	891.668	803.833	970.556	762.188	Stx5a
ENSMUSG00000010122	-2.18367	0.000212692	0.0172213	1405	2060.43	520.005	354.845	171.443	351.305	Slc47a1
ENSMUSG00000010142	1.42816	0.193009	0.477458	16.8723	6.58636	70.9464	27.9324	196.55	30.8162	Tnfrsf13b
ENSMUSG00000010175	-1.28666	1.71728e-05	0.00324776	154.918	252.477	206.39	83.7973	93.9711	73.9589	Prox1
ENSMUSG00000010277	-0.552648	0.174067	0.45668	23742.4	23022.6	13742.6	16192.5	8318.24	16741.4	2610507B11Rik
ENSMUSG00000010290	-0.556387	0.0395715	0.264972	835.946	894.647	599.014	586.581	435.423	561.882	AI597479
ENSMUSG00000010307	0.914563	0.18798	0.471848	182.528	203.079	261.212	180.009	855.065	183.87	Tmem86a
ENSMUSG00000010358	1.17536	0.00356795	0.0879679	110.437	95.5022	206.39	283.462	377.319	274.264	Ifi35
ENSMUSG00000010362	-0.319732	0.276205	0.551699	707.103	759.626	578.859	624.859	390.231	624.542	Rdm1
ENSMUSG00000010376	-0.0367119	0.882919	0.945079	1125.84	1103.21	1096.45	1003.5	1369.4	866.963	Nedd8
ENSMUSG00000010392	0.0739057	0.597598	0.787248	924.909	982.465	866.675	987.98	928.951	1002.55	Gosr1
ENSMUSG00000010406	0.167537	0.483125	0.707137	286.829	334.806	302.329	335.189	416.055	285.564	Mrpl52
ENSMUSG00000010453	-0.337711	0.114867	0.389305	2159.65	2154.84	1705.13	1640.77	1359.35	1762.69	Kansl3
ENSMUSG00000010461	-0.517851	0.210886	0.48965	690.23	618.02	852.97	640.377	269.719	600.916	Eya4
ENSMUSG00000010476	0.725335	0.149131	0.428996	276.092	366.64	393.43	689	242.46	783.759	Ebf3
ENSMUSG00000010492	-1.00845	0.0674376	0.319786	1900.43	1511.57	1090.8	1083.16	285.5	870.044	Uckl1os
ENSMUSG00000010517	-0.385585	0.317241	0.585283	2185.73	2068.12	1367.33	1616.98	885.193	1800.69	Faf1
ENSMUSG00000010529	-0.384617	0.733086	0.865066	7.66922	8.78181	38.6981	3.1036	32.9975	6.16324	Gm266
ENSMUSG00000010538	-0.210702	0.688376	0.841672	52.1507	88.9158	74.9775	69.3138	29.4108	89.367	Tsacc
ENSMUSG00000010554	0.0466065	0.803081	0.903328	546.049	549.961	532.098	578.304	479.181	625.569	Mettl16
ENSMUSG00000010607	-0.436638	0.108881	0.38156	354.318	364.445	283.786	268.979	188.66	283.509	Pigyl
ENSMUSG00000010608	-0.249665	0.195846	0.480035	1946.45	2157.03	1970.38	1650.08	1979.85	1477.12	Rbm25
ENSMUSG00000010609	1.1824	0.00391961	0.0925194	338.98	301.875	465.183	561.752	1244.58	704.664	Psen2
ENSMUSG00000010651	1.07281	0.00662343	0.119277	173.324	216.252	301.522	450.022	336.431	671.793	Acaa1b
ENSMUSG00000010660	-0.0672858	0.659921	0.826326	467.823	437.993	503.881	456.229	454.791	435.536	Plcd1
ENSMUSG00000010663	1.9172	0.000499209	0.027848	539.913	450.068	1136.76	1592.15	4233.72	2210.55	Fads1
ENSMUSG00000010721	-0.608605	0.0564356	0.301907	863.555	599.358	660.286	547.268	325.671	519.767	Lmbr1
ENSMUSG00000010751	-0.0243748	0.968026	0.98589	116.572	128.434	387.787	302.084	175.03	146.891	Tnfrsf22
ENSMUSG00000010755	-0.334273	0.030307	0.237975	1529.24	1439.12	1268.17	1084.19	1110.44	1162.8	Cars
ENSMUSG00000010797	2.44517	0.0241316	0.217519	1.53384	4.3909	25.7987	26.8979	118.361	31.8434	Wnt2
ENSMUSG00000010830	0.784199	0.307836	0.578331	87.4292	91.1113	213.646	101.384	474.877	99.6391	Kdelr3
ENSMUSG00000010911	-0.405825	0.285732	0.558707	615.072	598.261	413.586	428.297	257.524	542.365	Apip
ENSMUSG00000010914	-0.830083	0.0980468	0.365261	3132.11	3565.41	1901.85	1973.89	744.595	2119.13	Pdhx
ENSMUSG00000010936	0.479262	0.00477812	0.10263	671.824	686.079	698.984	846.249	954.775	1067.27	Vac14
ENSMUSG00000011008	2.75403	NA	NA	24.5415	14.2704	41.9229	25.8633	487.789	31.8434	Mcoln2
ENSMUSG00000011096	-0.415782	0.217526	0.496693	3276.29	3360.14	2559.72	2714.62	1469.82	2709.77	Akt1s1
ENSMUSG00000011114	0.288846	0.216497	0.495636	700.967	672.906	708.658	706.587	1050.9	784.786	Tbrg1
ENSMUSG00000011148	-0.97264	0.0425069	0.272285	35859.8	31949.3	18890.3	18439.5	7344.09	18396.3	Adssl1
ENSMUSG00000011158	-0.0120556	0.929471	0.968972	728.576	753.04	717.527	682.792	735.27	762.188	Brf1
ENSMUSG00000011171	-0.951558	0.254794	0.53303	88.963	55.984	264.437	53.7958	134.142	23.6258	Vipr2
ENSMUSG00000011179	-0.0936814	0.82979	0.916277	2563.05	1811.25	2674.2	3286.71	1239.56	2080.09	Odc1
ENSMUSG00000011254	0.347153	0.176572	0.459211	205.535	185.516	278.949	279.324	309.172	266.047	Thg1l
ENSMUSG00000011256	0.407604	0.537095	0.744068	441.747	412.745	1265.75	673.482	1628.35	511.549	Adam19
ENSMUSG00000011257	-0.56411	0.187087	0.470845	8841.08	8859.75	6061.08	6619.98	2817.7	6634.73	Pabpc4
ENSMUSG00000011263	0.634804	0.279862	0.554078	35.2784	46.1045	92.7141	50.6922	139.881	81.1494	Exoc3l2
ENSMUSG00000011267	-0.542935	0.269344	0.545105	27.6092	25.2477	48.3726	23.7943	17.2161	29.789	Zfp296
ENSMUSG00000011305	-0.0400404	0.966558	0.985087	495.432	1289.83	197.521	883.492	88.9497	956.33	Plin5
ENSMUSG00000011306	-0.293956	0.0637175	0.314987	797.599	721.206	675.604	588.65	569.565	629.678	Sugp1
ENSMUSG00000011382	0.718379	0.227353	0.507455	1967.92	1595	1714	3394.31	876.585	4411.85	Dhdh
ENSMUSG00000011427	-0.141215	0.517928	0.731539	349.717	355.663	301.522	350.707	260.393	301.999	Zfp790
ENSMUSG00000011658	-0.0835076	0.788844	0.895957	386.529	360.054	342.639	413.814	228.83	386.23	Fuz
ENSMUSG00000011751	1.33265	0.252234	0.530128	1.53384	5.48863	7.25589	7.24174	27.2588	2.05441	Sptbn4
ENSMUSG00000011752	1.87962	1.16387e-06	0.000451233	458.62	437.993	407.136	1159.71	2443.25	1191.56	Pgam1
ENSMUSG00000011831	0.350129	0.225253	0.504655	411.07	427.015	513.556	483.127	753.921	485.869	Evi5
ENSMUSG00000011832	-0.127385	0.596337	0.785963	751.584	897.94	735.263	722.105	592.52	870.044	Evi5l
ENSMUSG00000011837	-0.0749536	0.739994	0.86946	314.438	230.522	231.382	236.908	253.22	243.448	Snapc2
ENSMUSG00000011877	-0.0353676	0.874236	0.939741	1550.72	1605.97	1264.94	1272.48	1697.22	1341.53	Git1
ENSMUSG00000011884	2.01656	0.0163463	0.18198	230.077	254.672	438.578	412.779	2917.41	406.774	Gltp
ENSMUSG00000011958	-0.202731	0.331957	0.595722	3214.94	3028.63	2756.43	2416.67	3110.37	2289.64	Bnip2
ENSMUSG00000011960	-0.0790658	0.677044	0.835593	743.915	854.031	715.108	716.932	817.764	653.304	Ccnt1
ENSMUSG00000012017	0.144934	0.822602	0.912969	254.618	265.65	665.929	216.218	773.289	322.543	Scarf2
ENSMUSG00000012076	-0.361516	0.0730829	0.330501	638.08	659.733	628.844	577.27	419.642	504.359	Brms1l
ENSMUSG00000012114	0.487019	0.215461	0.494652	717.839	634.486	728.814	715.898	1497.8	701.582	Med15
ENSMUSG00000012117	0.72048	0.0161311	0.180361	361.987	368.836	439.384	484.162	844.305	599.889	Dhdds
ENSMUSG00000012123	2.37691	0.150235	0.430257	6.13538	4.3909	0	5.17267	46.6269	1.02721	Crybg2
ENSMUSG00000012126	-0.120032	0.835517	0.919537	36.8123	24.15	48.3726	18.6216	53.8002	27.7346	Ubxn11
ENSMUSG00000012187	3.20054	0.000642435	0.0321907	9.20307	10.9773	16.9304	129.317	12.9121	202.36	Mogat1
ENSMUSG00000012296	-0.607363	0.0258722	0.222729	862.021	1066.99	1179.48	716.932	522.938	803.276	Tjap1
ENSMUSG00000012350	-1.18002	0.360432	0.6201	161.054	91.1113	114.482	99.3153	62.4083	0	Ehf
ENSMUSG00000012405	-0.112038	0.416381	0.661196	2776.26	2766.27	2563.75	2569.78	2626.89	2300.94	Rpl15
ENSMUSG00000012422	0.487148	0.0813295	0.34375	639.613	574.111	728.007	738.657	1175	807.385	Tmem167
ENSMUSG00000012428	1.59005	0.0280441	0.229503	1239.35	1053.82	2652.43	6235.14	1206.56	7450.33	Steap4
ENSMUSG00000012429	0.302412	0.41335	0.659014	101.234	138.313	182.203	169.664	221.657	130.455	Mplkip
ENSMUSG00000012443	0.655271	0.307998	0.578331	38.3461	29.6386	41.9229	36.2087	108.318	27.7346	Kif11
ENSMUSG00000012483	0.188075	0.323015	0.588709	147.249	153.682	149.149	181.043	159.249	173.598	Rpa3
ENSMUSG00000012519	1.16396	0.0177277	0.188964	53.6846	66.9613	137.056	147.938	262.545	170.516	Mlkl
ENSMUSG00000012535	-0.211373	0.259816	0.536649	1779.26	1890.28	1632.57	1568.35	1312.01	1700.03	Tnpo3
ENSMUSG00000012609	-0.0182478	0.947356	0.976742	296.032	252.477	237.832	273.117	195.116	308.162	Ttll5
ENSMUSG00000012640	-0.201146	0.402506	0.649538	618.14	636.681	465.989	432.435	567.413	494.087	Zfp715
ENSMUSG00000012705	2.3432	0.0129922	0.164208	365.055	193.2	802.985	2300.8	263.263	4346.11	Retn
ENSMUSG00000012819	-0.493638	0.374787	0.631313	331.311	337.002	161.242	275.186	86.0804	228.04	Cdh23
ENSMUSG00000012848	-0.0189354	0.916567	0.962234	3448.08	3566.51	3471.54	3190.5	4030	3126.82	Rps5
ENSMUSG00000012889	0.846555	0.463277	0.694611	4.60153	9.87953	20.9615	5.17267	53.8002	5.13604	Podnl1
ENSMUSG00000013033	-0.683967	0.021338	0.2049	1564.52	1573.04	1097.25	891.768	672.862	1071.38	Adgrl1
ENSMUSG00000013076	-0.642946	0.197745	0.481116	16990.4	18866.6	13367.8	13357.9	4357.82	13808.7	Amotl1
ENSMUSG00000013089	0.00801103	0.987888	0.994364	483.161	320.536	268.468	205.872	611.171	258.856	Etv5
ENSMUSG00000013150	-0.0897508	0.848296	0.926925	368.123	360.054	281.367	375.536	146.337	427.318	Gfod2
ENSMUSG00000013155	0.75726	0.270792	0.546446	16.8723	19.7591	47.5664	23.7943	79.6244	40.0611	Enkd1
ENSMUSG00000013160	0.946564	0.025941	0.222843	819.073	766.213	930.366	1076.95	2583.13	1187.45	Atp6v0d1
ENSMUSG00000013236	0.522048	0.335937	0.599646	2076.83	1865.04	2288.83	1718.36	5489.78	1738.03	Ptprs
ENSMUSG00000013275	-1.44292	0.00567963	0.111071	5218.14	6476.58	2401.7	2158.04	938.994	2088.31	Slc41a1
ENSMUSG00000013367	1.3768	0.066483	0.318076	27.6092	37.3227	47.5664	32.0706	200.854	59.578	Iglon5
ENSMUSG00000013418	-0.704231	0.084656	0.347208	288.363	251.379	201.552	134.489	96.8404	223.931	B4galnt2
ENSMUSG00000013419	-0.714826	0.0931891	0.358961	4161.32	4692.78	2528.27	2874.97	1355.77	2704.64	Zfp651
ENSMUSG00000013465	0.143814	0.301425	0.571663	871.224	859.519	881.993	937.288	1038.7	909.078	Nelfb
ENSMUSG00000013483	-0.203736	0.739892	0.869458	27.6092	29.6386	63.6906	45.5195	43.7575	16.4353	Card14
ENSMUSG00000013495	0.233863	0.316668	0.584977	262.287	214.057	307.972	291.739	333.562	297.89	Tmem175
ENSMUSG00000013523	-0.356827	0.635148	0.810163	23.0077	15.3682	7.25589	6.2072	9.32538	19.5169	Bcas1
ENSMUSG00000013539	-0.783896	0.0821545	0.344525	1262.35	1545.6	549.029	570.028	600.411	778.623	Tango2
ENSMUSG00000013584	-0.0552815	0.954663	0.980328	10.7369	27.4431	8.0621	8.27627	31.5628	4.10883	Aldh1a2
ENSMUSG00000013593	-0.821439	0.101348	0.369988	19696.1	20924.9	11035.4	12584.1	4571.59	12075.8	Ndufs2
ENSMUSG00000013622	0.173139	0.242471	0.520376	926.442	824.392	918.273	1068.67	949.036	992.282	Atraid
ENSMUSG00000013629	0.356406	0.129621	0.407494	345.115	472.022	507.912	590.719	588.933	520.794	Cad
ENSMUSG00000013646	-0.17373	0.462547	0.694079	1133.51	1120.78	1107.73	1175.23	765.398	1041.59	Sh3bp5l
ENSMUSG00000013662	-0.524121	0.0193852	0.196489	2822.27	3093.39	2224.33	2081.48	1657.76	1920.88	Atad1
ENSMUSG00000013663	0.468585	0.0353582	0.253272	1547.65	1798.08	2100.98	2535.64	2175.68	2830.98	Pten
ENSMUSG00000013698	0.79563	0.107333	0.379109	1377.39	1525.84	1817.2	1653.19	4729.4	1810.97	Pea15a
ENSMUSG00000013701	-0.548278	0.218209	0.497133	5578.59	5787.21	3467.51	4286.07	1781.86	4075.96	Timm23
ENSMUSG00000013707	2.4395	NA	NA	38.3461	29.6386	82.2334	40.3468	727.379	48.2787	Tnfaip8l2
ENSMUSG00000013736	-0.234954	0.104916	0.375097	819.073	836.467	734.457	651.756	681.47	695.419	Trnt1
ENSMUSG00000013787	0.406227	0.0336869	0.249244	1532.31	1524.74	1822.03	1912.85	2421.01	2133.51	Ehmt2
ENSMUSG00000013822	0.101285	0.562221	0.762175	635.012	534.593	509.524	614.513	573.152	610.161	Elof1
ENSMUSG00000013833	-0.371208	0.220299	0.499108	1279.23	1210.79	1185.93	1074.88	631.256	1137.12	Med16
ENSMUSG00000013846	1.15778	0.0220367	0.206874	679.493	486.293	1060.97	1215.58	2660.6	1092.95	St3gal1
ENSMUSG00000013858	-0.191982	0.315351	0.584749	3115.24	3436.98	2783.04	2650.48	2443.25	3078.54	Tmem259
ENSMUSG00000013878	-0.514279	0.0679308	0.320107	1030.74	930.872	812.659	671.413	476.311	795.058	Rnf170
ENSMUSG00000013921	0.35742	0.45708	0.69081	110.437	86.7203	199.134	109.661	229.548	169.489	Clip3
ENSMUSG00000013936	-3.52744	0.00427931	0.0965991	743.915	4736.69	59.6595	86.9009	314.193	79.0949	Myl2
ENSMUSG00000013973	-0.181396	0.446384	0.682627	690.23	729.988	609.494	692.103	472.007	626.596	Dedd
ENSMUSG00000013997	0.102865	0.71428	0.853854	536.846	624.606	505.493	667.274	431.837	692.338	Nit1
ENSMUSG00000014039	-0.108929	0.606045	0.791846	289.897	222.838	244.282	225.528	254.654	218.795	Prdm15
ENSMUSG00000014074	-0.0953942	0.507566	0.726143	500.033	451.165	488.563	456.229	451.922	438.617	Rnf168
ENSMUSG00000014075	0.31107	0.583861	0.777629	176.392	138.313	166.079	121.04	367.276	106.83	Tctex1d2
ENSMUSG00000014077	0.660084	0.067175	0.319219	3432.75	3526.99	3552.16	5726.15	3322.7	7563.33	Chp1
ENSMUSG00000014158	1.14965	0.0659792	0.317667	85.8953	66.9613	140.28	113.799	402.426	134.564	Trpv4
ENSMUSG00000014164	-0.340229	0.47769	0.704251	44.4815	65.8636	33.8608	27.9324	31.5628	54.442	Klhl3
ENSMUSG00000014177	0.83639	0.0128628	0.163892	303.701	308.461	415.198	437.608	813.46	584.481	Tvp23b
ENSMUSG00000014195	-0.236884	0.201668	0.484802	2817.67	2799.2	2333.98	2296.67	1993.48	2456.05	Dnajc7
ENSMUSG00000014198	-2.02618	0.0594672	0.306894	18.4061	27.4431	53.2098	0	12.9121	11.2993	Zfp385c
ENSMUSG00000014226	-0.0872069	0.515594	0.72988	1388.13	1444.61	1292.35	1302.48	1234.54	1345.64	Cacybp
ENSMUSG00000014232	-0.00483207	0.982395	0.991603	194.798	185.516	210.421	229.667	177.899	182.843	Cluap1
ENSMUSG00000014243	-0.507702	0.18101	0.464307	349.717	422.624	406.33	342.431	158.531	329.733	Zswim7
ENSMUSG00000014245	0.155085	0.702467	0.848222	159.52	121.848	134.637	176.905	87.5151	199.278	Pigl
ENSMUSG00000014294	-0.477735	0.183261	0.466746	1803.8	2068.12	1406.84	1571.46	796.244	1423.71	Ndufa2
ENSMUSG00000014301	-0.495046	0.131013	0.409297	492.364	534.593	405.523	394.157	224.526	398.556	Pam16
ENSMUSG00000014303	0.0332231	0.936046	0.971921	184.061	212.959	348.283	196.561	354.364	212.632	Glis2
ENSMUSG00000014313	-0.716072	0.131403	0.409782	7940.72	8218.67	3993.96	5350.61	2250.28	4667.63	Cox6c
ENSMUSG00000014329	0.491807	0.439621	0.678156	431.01	416.038	865.063	478.989	1520.04	408.828	Bicc1
ENSMUSG00000014349	0.337038	0.353063	0.612448	1254.69	1238.23	1439.08	1282.82	2455.44	1227.51	Ube2z
ENSMUSG00000014353	0.405723	0.162902	0.445667	786.862	750.845	807.822	783.142	1381.59	940.922	Tmem87b
ENSMUSG00000014355	-0.0321644	0.860326	0.932052	1955.65	1793.68	1576.95	1859.06	1549.45	1798.64	Anapc1
ENSMUSG00000014361	2.20751	0.00711707	0.124312	151.851	139.411	207.196	230.701	1786.17	285.564	Mertk
ENSMUSG00000014402	0.0411445	0.752142	0.875853	1187.2	1236.04	1253.66	1270.41	1327.79	1185.4	Tsg101
ENSMUSG00000014418	0.0398696	0.835115	0.919393	891.164	735.476	698.984	870.043	764.681	752.943	Hps5
ENSMUSG00000014426	-0.423774	0.200853	0.484211	1549.18	1602.68	947.296	1012.81	800.548	1241.89	Map3k4
ENSMUSG00000014444	1.20629	0.00233384	0.0696023	1354.39	1082.36	2286.41	3223.61	2977.66	4701.53	Piezo1
ENSMUSG00000014470	-0.119379	0.582713	0.776951	1053.75	1036.25	890.055	864.87	1085.33	789.922	Rnf166
ENSMUSG00000014496	-0.77437	0.072306	0.328737	2518.57	2953.98	1623.71	1769.05	789.07	1591.14	Ankrd28
ENSMUSG00000014498	-0.73923	0.0195724	0.19761	4570.86	5061.61	3040.22	2804.62	1932.5	2854.61	Ankrd52
ENSMUSG00000014503	0.322816	0.302412	0.573004	150.317	185.516	145.118	194.492	256.806	148.945	Pkd2l2
ENSMUSG00000014504	-0.150651	0.444426	0.681234	587.463	582.892	532.098	552.441	550.914	428.345	Srp19
ENSMUSG00000014547	-0.115252	0.687399	0.841194	205.535	191.004	125.769	152.076	167.139	160.244	Wdfy2
ENSMUSG00000014550	-0.133072	0.320455	0.587118	848.216	838.663	802.985	756.244	718.054	796.086	Rbsn
ENSMUSG00000014551	-0.232649	0.377369	0.632674	588.996	689.372	457.927	575.201	434.706	467.379	Mrps25
ENSMUSG00000014554	0.175522	0.412206	0.658275	389.597	430.309	414.392	463.471	389.514	543.393	Dguok
ENSMUSG00000014592	-1.32573	0.00154088	0.0542756	1090.56	1589.51	746.55	457.264	313.476	596.807	Camta1
ENSMUSG00000014599	0.825735	0.0776712	0.338486	412.604	416.038	753	782.108	1421.76	600.916	Csf1
ENSMUSG00000014601	-0.165215	0.26753	0.543471	878.893	883.669	905.373	849.352	812.025	718.018	Strip1
ENSMUSG00000014602	2.42305	0.101026	0.369422	42.9477	21.9545	4.83726	13.4489	355.082	3.08162	Kif1a
ENSMUSG00000014606	-1.10466	0.0134677	0.166023	10118.8	11593.1	5140.39	5102.32	2625.45	4759.05	Slc25a11
ENSMUSG00000014609	-1.50633	0.000147218	0.0137534	454.018	253.575	276.53	152.076	82.4937	111.966	Chrne
ENSMUSG00000014633	-0.615936	0.0511358	0.292841	487.763	557.645	307.972	327.947	259.676	294.808	Cmc2
ENSMUSG00000014668	0.103632	0.653056	0.821635	608.936	627.899	736.069	639.342	855.065	625.569	Chfr
ENSMUSG00000014686	4.52329	0.0131468	0.165026	0	1.09773	0.80621	3.1036	43.0402	1.02721	Ceacam16
ENSMUSG00000014704	0.0622371	0.90887	0.95811	23.0077	21.9545	31.4422	24.8288	15.0641	41.0883	Hoxa2
ENSMUSG00000014748	0.0821378	0.542845	0.747708	1503.17	1489.61	1398.77	1462.83	1654.9	1527.46	Tex261
ENSMUSG00000014763	-0.292647	0.162401	0.445281	837.479	852.933	673.185	689	558.088	682.066	Fam120b
ENSMUSG00000014767	0.0461374	0.772384	0.886758	328.243	344.686	336.189	320.706	364.407	356.441	Tbp
ENSMUSG00000014769	-0.194077	0.1235	0.401331	2340.65	2342.55	2327.53	2187	1925.33	2017.43	Psmb1
ENSMUSG00000014773	-0.766186	0.0267793	0.225213	256.152	262.356	436.966	201.734	148.489	213.659	Dll1
ENSMUSG00000014776	-0.618065	0.250727	0.528443	1630.48	1755.26	1616.45	1576.63	390.231	1293.25	Nol3
ENSMUSG00000014778	-0.426672	0.181039	0.464307	1776.19	1680.62	1653.54	1432.83	814.177	1556.22	Fhod1
ENSMUSG00000014782	2.23594	0.0359252	0.253932	4.60153	7.68408	18.5428	11.3799	118.361	17.4625	Plekhg4
ENSMUSG00000014786	-0.0609902	0.831467	0.917358	87.4292	119.652	113.676	88.9699	123.382	95.5303	Slc9a5
ENSMUSG00000014791	-0.127075	0.697455	0.845758	92.0307	95.5022	136.249	105.522	77.4724	116.074	Elmo3
ENSMUSG00000014813	-0.65666	0.241059	0.51871	38.3461	35.1272	69.334	43.4504	32.2801	15.4081	Stc1
ENSMUSG00000014837	-0.472461	0.138679	0.417032	82.8276	94.4044	105.613	79.6591	50.2136	76.0133	4931428F04Rik
ENSMUSG00000014846	-0.120755	0.800902	0.902105	2329.91	1288.73	1888.14	1528.01	2612.54	922.432	Tppp3
ENSMUSG00000014850	-0.684679	0.0789506	0.341318	693.298	732.183	464.377	414.848	244.612	516.685	Msh3
ENSMUSG00000014856	0.202476	0.382423	0.636598	365.055	332.611	338.608	387.95	476.311	325.625	Tmem208
ENSMUSG00000014859	-0.0408426	0.771224	0.886038	949.45	935.262	861.838	934.184	840.001	894.697	E2f4
ENSMUSG00000014867	0.223225	0.337508	0.600659	3291.63	3271.22	3831.91	3540.18	4993.38	3600.36	Surf4
ENSMUSG00000014873	-0.0447148	0.828742	0.915741	288.363	342.49	332.965	347.603	270.436	319.461	Surf2
ENSMUSG00000014905	-0.189247	0.178742	0.461833	1251.62	1339.23	1150.46	1089.36	1070.27	1120.68	Dnajb9
ENSMUSG00000014907	0.147036	0.537512	0.744208	185.595	204.177	178.172	186.216	251.785	189.006	Naf1
ENSMUSG00000014932	-0.410542	0.113697	0.388547	461.687	488.488	486.144	414.848	266.132	401.638	Yes1
ENSMUSG00000014956	-0.797199	0.036254	0.254978	12151.1	13700.7	7663.83	7431.06	4220.09	7636.26	Ppp1cb
ENSMUSG00000014959	0.0178001	0.894654	0.950903	2382.06	2368.89	2171.12	2225.28	2487.01	2291.7	Gorasp2
ENSMUSG00000014980	-0.386209	0.0244995	0.21789	300.634	277.725	264.437	223.459	206.593	213.659	Tsen15
ENSMUSG00000015002	0.0657671	0.751306	0.87533	1633.54	1773.93	1403.61	1519.73	1572.4	1942.45	Efr3a
ENSMUSG00000015013	0.126187	0.666681	0.830233	503.101	423.722	447.446	437.608	664.254	395.475	Trappc2l
ENSMUSG00000015016	0.237038	0.62533	0.804532	389.597	451.165	324.096	572.097	201.572	599.889	Acsf3
ENSMUSG00000015023	-0.109216	0.499557	0.719325	852.818	900.135	765.899	789.349	721.641	823.82	Ddx19a
ENSMUSG00000015027	2.57881	NA	NA	38.3461	70.2545	93.5203	93.1081	1020.77	95.5303	Galns
ENSMUSG00000015053	-0.43449	0.284509	0.557793	282.227	324.927	162.854	213.114	130.555	225.986	Gata2
ENSMUSG00000015083	0.340334	0.522938	0.734524	81.2938	68.059	57.2409	83.7973	40.1708	137.646	C8g
ENSMUSG00000015085	0.083581	0.816782	0.909545	303.701	324.927	604.657	400.365	441.879	467.379	Entpd2
ENSMUSG00000015087	-0.316637	0.329895	0.594767	2915.84	3213.04	2097.76	2469.43	1548.73	2587.53	Rabl6
ENSMUSG00000015090	0.880612	0.508262	0.72633	10.7369	1.09773	11.2869	35.1742	1.43467	6.16324	Ptgds
ENSMUSG00000015092	-0.015634	0.940809	0.973825	1705.64	1798.08	1601.94	1925.27	1370.11	1756.52	Edf1
ENSMUSG00000015093	-0.101276	0.826726	0.915057	24.5415	30.7363	28.2173	38.2778	20.8028	19.5169	Clic3
ENSMUSG00000015094	0.433072	0.304553	0.575385	490.83	396.279	988.413	756.244	871.564	907.024	Npdc1
ENSMUSG00000015095	-0.26724	0.452502	0.687442	2198	2163.62	1716.42	1969.75	1023.64	2057.5	Fbxw5
ENSMUSG00000015112	1.21416	NA	NA	81.2938	69.1567	30.636	30.0015	374.45	14.3809	Slc25a13
ENSMUSG00000015120	0.236239	0.310314	0.580361	1294.57	1236.04	1576.95	1466.97	1936.81	1435.01	Ube2i
ENSMUSG00000015126	-0.431473	0.033827	0.249685	386.529	346.881	294.267	245.185	244.612	270.155	Tsr3
ENSMUSG00000015127	-0.199987	0.397757	0.646721	188.663	164.659	207.196	150.007	149.206	190.033	Unkl
ENSMUSG00000015133	0.70555	0.164667	0.447696	266.889	230.522	524.842	354.845	840.001	473.542	Lrrk1
ENSMUSG00000015134	0.75895	0.00604264	0.114485	130.377	110.87	128.994	186.216	261.828	176.68	Aldh1a3
ENSMUSG00000015143	1.87153	NA	NA	438.68	386.4	704.627	435.539	4661.97	500.25	Actn1
ENSMUSG00000015149	-0.222246	0.28349	0.557274	2852.95	2857.38	2230.78	2484.95	1992.76	2328.68	Sirt2
ENSMUSG00000015165	0.0442878	0.78568	0.894362	3014.01	3411.73	3182.11	2969.11	3640.48	3297.33	Hnrnpl
ENSMUSG00000015176	-0.124743	0.51561	0.72988	970.924	837.565	740.907	832.8	725.227	777.596	Nolc1
ENSMUSG00000015189	-0.163486	0.207607	0.487979	1059.89	1081.26	990.025	952.806	895.236	947.085	Casd1
ENSMUSG00000015202	0.271431	0.260459	0.537149	190.197	217.35	230.576	242.081	307.737	220.85	Magi1
ENSMUSG00000015214	-0.41377	0.156381	0.438493	1286.9	1175.66	992.444	989.014	612.605	992.282	Mtmr1
ENSMUSG00000015217	-0.17073	0.762025	0.88131	296.032	398.475	235.413	353.811	101.144	371.849	Hmgb3
ENSMUSG00000015222	-0.758345	0.0027526	0.0750216	95.0984	88.9158	91.1017	49.6576	52.3656	60.6052	Map2
ENSMUSG00000015224	0.955305	0.0457755	0.281194	29.1431	43.909	33.0546	53.7958	47.3442	105.802	Cyp2j9
ENSMUSG00000015243	1.65066	0.000429793	0.026351	964.789	719.01	1449.56	2068.03	5005.57	2766.27	Abca1
ENSMUSG00000015247	1.6841	0.00836658	0.134734	108.903	96.5999	189.459	205.872	807.721	256.802	Nipsnap3b
ENSMUSG00000015289	0.0569421	0.771833	0.886439	378.86	462.143	403.105	458.299	380.188	458.134	Lage3
ENSMUSG00000015290	-0.485711	0.158675	0.440724	2503.24	2584.05	1908.3	2059.76	1063.09	1873.63	Ubl4a
ENSMUSG00000015291	0.321672	0.0620414	0.311073	1655.02	1685.01	2017.94	2106.31	2405.95	2186.92	Gdi1
ENSMUSG00000015305	0.772592	0.0278918	0.228981	667.223	602.652	972.289	904.183	1628.35	1299.42	Sash1
ENSMUSG00000015312	0.241704	0.567536	0.765429	480.093	482.999	495.013	374.501	916.756	431.427	Gadd45b
ENSMUSG00000015335	1.12747	0.0917652	0.357741	35.2784	47.2022	61.2719	50.6922	205.158	58.5508	Zdhhc12
ENSMUSG00000015337	-0.705999	0.178237	0.461105	1064.49	1017.59	588.533	686.931	234.569	715.963	Endog
ENSMUSG00000015340	4.18137	NA	NA	401.867	327.122	616.75	360.018	23796.9	260.911	Cybb
ENSMUSG00000015341	0.374783	0.321126	0.587406	989.33	1087.85	1085.96	1064.54	2070.23	965.575	Golga7
ENSMUSG00000015342	-0.451626	0.387161	0.639283	300.634	251.379	207.196	268.979	76.0377	210.577	Xk
ENSMUSG00000015354	0.325928	0.334893	0.598717	518.44	423.722	830.396	797.626	652.776	774.514	Pcolce2
ENSMUSG00000015355	2.38384	NA	NA	56.7523	40.6159	86.2644	44.485	860.804	53.4148	Cd48
ENSMUSG00000015357	-0.645276	0.182907	0.46643	3371.39	3967.18	2175.96	2412.53	974.86	2696.42	Clpx
ENSMUSG00000015363	-0.0813297	0.638477	0.811399	1187.2	1253.6	989.219	1047.98	1117.61	1073.43	Trabd
ENSMUSG00000015377	-0.803931	0.0222542	0.207778	639.613	649.854	538.548	422.09	213.049	412.937	Dennd6b
ENSMUSG00000015396	2.5809	NA	NA	64.4215	41.7136	138.668	58.9684	1370.83	35.9522	Cd83
ENSMUSG00000015405	-1.34733	0.0558898	0.30137	24.5415	26.3454	9.67452	9.31081	4.30402	10.2721	Ace2
ENSMUSG00000015451	1.18765	0.00164787	0.056538	41.4138	66.9613	61.2719	173.802	101.144	115.047	C4a
ENSMUSG00000015461	0.918463	0.0117141	0.15871	401.867	377.618	561.122	677.62	1193.65	663.576	Atf6b
ENSMUSG00000015467	0.0689645	0.873063	0.939149	30.6769	24.15	38.6981	31.036	42.3229	24.653	Egfl8
ENSMUSG00000015468	-0.0924474	0.831823	0.917621	664.155	813.415	717.527	923.839	339.3	797.113	Notch4
ENSMUSG00000015474	-0.0114777	0.947241	0.976742	676.426	679.492	594.983	607.271	714.467	610.161	Ppt2
ENSMUSG00000015476	0.401637	0.446827	0.683102	21.4738	19.7591	52.4036	37.2432	42.3229	46.2243	Prrt1
ENSMUSG00000015478	0.320909	0.0571668	0.303224	622.741	693.763	597.401	869.009	786.918	734.453	Rnf5
ENSMUSG00000015488	-0.387756	0.0698678	0.323629	2023.14	1772.83	1563.24	1482.49	1156.35	1456.58	Cacfd1
ENSMUSG00000015501	-0.515078	0.0761024	0.335519	2478.69	2310.71	1973.6	1881.82	1111.15	1740.09	Hivep2
ENSMUSG00000015519	-2.46775	NA	NA	576.726	8.78181	15.318	108.626	0	0	2310057J18Rik
ENSMUSG00000015522	-0.113823	0.48292	0.706921	1917.31	1772.83	1630.96	1637.67	1504.25	1773.99	Arnt
ENSMUSG00000015533	-1.57133	0.00331966	0.0831934	38.3461	20.8568	51.5974	12.4144	13.6294	11.2993	Itga2
ENSMUSG00000015536	0.196194	0.323256	0.588893	1260.82	1182.25	1216.57	1475.25	1151.33	1567.52	Mocs2
ENSMUSG00000015542	-0.183393	0.370391	0.628899	328.243	369.934	314.422	327.947	256.806	308.162	Nat9
ENSMUSG00000015568	0.78017	0.113635	0.388547	28092.4	41350.2	15182.5	29204.9	58592.1	57530.8	Lpl
ENSMUSG00000015575	1.73225	0.0103661	0.151089	546.049	544.472	784.442	922.804	4312.63	994.336	Atp6v0e
ENSMUSG00000015597	-0.0801642	0.567277	0.765252	576.726	622.411	563.541	566.925	561.675	538.257	Zfp318
ENSMUSG00000015599	-1.43336	0.00521412	0.107666	38.3461	40.6159	24.9925	16.5525	7.8907	14.3809	Ttbk1
ENSMUSG00000015605	-0.388973	0.173484	0.456012	3489.5	3253.66	2238.84	2533.57	1834.95	2489.95	Srf
ENSMUSG00000015619	-0.275237	0.631304	0.808177	33.7446	52.6908	28.2173	27.9324	49.4962	16.4353	Gata3
ENSMUSG00000015647	-0.399765	0.366834	0.626548	1529.24	1316.17	1277.04	1275.58	497.114	1352.83	Lama5
ENSMUSG00000015653	0.729414	0.387164	0.639283	42.9477	32.9318	58.0471	18.6216	164.987	38.0067	Steap2
ENSMUSG00000015656	-0.0723502	0.737452	0.867892	14747.9	16007	12220.5	13946.6	15290	11634.1	Hspa8
ENSMUSG00000015659	-0.334562	0.121048	0.397966	467.823	419.331	362.794	358.983	286.217	345.142	Serac1
ENSMUSG00000015668	0.290618	0.153401	0.433798	257.686	241.5	318.453	326.913	345.039	330.761	Pdzd11
ENSMUSG00000015671	-0.163629	0.182495	0.465882	1883.56	1777.22	1773.66	1697.67	1600.38	1552.11	Psma2
ENSMUSG00000015672	-0.363764	0.262274	0.538411	538.38	532.397	417.617	483.127	261.111	412.937	Mrpl32
ENSMUSG00000015697	-0.0240407	0.938206	0.973006	664.155	761.822	771.543	575.201	991.359	593.726	Setdb1
ENSMUSG00000015702	2.4078	0.000556326	0.0297863	9.20307	9.87953	15.318	36.2087	114.057	33.8978	Anxa9
ENSMUSG00000015709	-0.671403	0.381393	0.635856	24.5415	18.6613	48.3726	12.4144	36.5842	8.21766	Arnt2
ENSMUSG00000015711	-0.573217	0.0934905	0.359391	2540.05	2422.68	2100.18	1972.86	980.599	1794.53	Prune1
ENSMUSG00000015714	1.20361	9.93067e-08	8.10552e-05	835.946	975.878	1116.6	2023.55	2632.63	2093.45	Cers2
ENSMUSG00000015733	-0.25347	0.127842	0.405116	8650.89	7462.34	6992.26	6811.37	6542.11	6025.6	Capza2
ENSMUSG00000015745	1.18345	0.161703	0.444091	395.732	342.49	690.922	384.847	2536.5	324.597	Plekho1
ENSMUSG00000015747	0.321628	0.146567	0.426085	251.551	219.545	274.111	285.531	358.668	286.591	Vps45
ENSMUSG00000015748	0.0560651	0.705241	0.849827	389.597	410.549	378.112	423.124	408.882	392.393	Prpf3
ENSMUSG00000015749	-0.372762	0.0409292	0.268271	3641.35	3723.49	2933.8	2806.69	2462.62	2683.06	Anp32e
ENSMUSG00000015750	0.145937	0.589344	0.781759	736.246	860.617	748.969	727.277	1124.07	742.671	Aph1a
ENSMUSG00000015755	-0.327759	0.367141	0.626719	5357.72	5207.61	2910.42	3617.77	2703.64	4414.94	Tab2
ENSMUSG00000015757	0.00381178	0.981845	0.9915	567.523	657.538	578.859	565.89	653.494	588.59	Ppil4
ENSMUSG00000015759	0.108341	0.36624	0.625925	1204.07	1245.92	1181.9	1271.44	1357.92	1284.01	Cnih1
ENSMUSG00000015766	1.0234	0.090182	0.355748	251.551	265.65	413.586	314.498	1193.65	384.175	Eps8
ENSMUSG00000015776	0.333422	0.0702204	0.32468	651.884	602.652	747.356	779.004	919.626	824.847	Med22
ENSMUSG00000015790	0.0603797	0.797032	0.900043	553.718	573.013	524.842	653.825	446.183	623.515	Surf1
ENSMUSG00000015804	0.0785396	0.699515	0.846683	705.569	644.365	674.797	642.446	845.74	647.14	Med28
ENSMUSG00000015806	0.233396	0.322766	0.588649	1451.02	1395.21	1221.41	1727.67	1245.3	1808.91	Qdpr
ENSMUSG00000015812	-1.14391	0.0159101	0.179705	30.6769	30.7363	28.2173	18.6216	13.6294	8.21766	Gnrh1
ENSMUSG00000015837	-0.323046	0.143613	0.423011	13818.4	13358.2	12581.7	11853.7	8304.61	11624.9	Sqstm1
ENSMUSG00000015839	0.443067	0.381	0.635682	1231.68	1334.83	1201.25	1140.06	3014.25	966.602	Nfe2l2
ENSMUSG00000015843	-0.269016	0.655919	0.823777	1346.72	1192.13	827.171	1215.58	286.935	1291.2	Rxrg
ENSMUSG00000015846	-0.0824405	0.836059	0.919807	5748.85	5326.17	4012.51	5227.5	2700.77	6321.43	Rxra
ENSMUSG00000015850	-1.16543	0.00156417	0.0545104	1444.88	1793.68	940.04	544.165	504.288	814.575	Adamtsl4
ENSMUSG00000015852	0.619221	0.335677	0.599595	141.114	121.848	461.152	249.323	547.328	317.407	Fcrls
ENSMUSG00000015854	1.48106	0.169972	0.452752	15.3384	1.09773	42.7291	21.7252	66.7123	78.0677	Cd5l
ENSMUSG00000015869	0.538115	0.00941933	0.143789	328.243	400.67	449.865	534.854	606.149	575.236	Prpsap1
ENSMUSG00000015879	-1.13049	0.0869152	0.350646	67.4892	136.118	58.0471	40.3468	15.0641	64.714	Fam184b
ENSMUSG00000015880	1.8042	0.0957239	0.362619	9.20307	3.29318	8.86831	12.4144	57.3869	4.10883	Ncapg
ENSMUSG00000015882	0.265331	0.376991	0.632306	188.663	197.591	191.878	206.907	307.737	178.734	Lcorl
ENSMUSG00000015889	0.759702	0.106772	0.378024	521.507	493.977	603.045	619.686	1541.56	578.318	Lta4h
ENSMUSG00000015890	0.386344	0.64388	0.814851	15.3384	5.48863	5.64347	9.31081	18.6508	5.13604	Amdhd1
ENSMUSG00000015932	1.15624	0.0583621	0.305669	894.232	780.483	1240.76	1094.54	4199.29	1203.89	Dstn
ENSMUSG00000015937	-0.0129551	0.944266	0.975558	1944.92	2080.19	1658.37	1833.19	2069.52	1726.74	H2afy
ENSMUSG00000015942	0.36442	0.463313	0.694611	296.032	267.845	294.267	254.495	636.278	212.632	Gtf2ird2
ENSMUSG00000015943	-0.178403	0.631421	0.808261	286.829	330.415	263.631	337.258	155.662	286.591	Bola1
ENSMUSG00000015944	-0.586853	0.0756458	0.335295	3392.87	3150.47	2690.32	2124.93	1348.59	2674.85	Gatsl2
ENSMUSG00000015947	1.57199	0.0398005	0.265588	21.4738	13.1727	67.7216	68.2792	172.878	65.7413	Fcgr1
ENSMUSG00000015950	4.04109	NA	NA	210.137	129.532	244.282	182.078	9285.2	145.863	Ncf1
ENSMUSG00000015957	-0.913896	0.00328385	0.0828553	371.19	485.195	578.859	310.36	195.833	257.829	Wnt11
ENSMUSG00000015961	0.688531	0.0688659	0.321678	556.786	477.511	556.285	611.41	1284.75	665.63	Adss
ENSMUSG00000015966	1.48107	0.128346	0.405956	6.13538	3.29318	7.25589	23.7943	2.86935	20.5441	Il17rb
ENSMUSG00000015968	2.17255	0.0214654	0.205204	18.4061	23.0522	38.6981	34.1396	293.391	34.925	Cacna1d
ENSMUSG00000015970	2.09351	0.0214564	0.205204	50.6169	76.8408	134.637	544.165	38.0188	539.284	Chdh
ENSMUSG00000015971	-0.272261	0.203202	0.48595	946.382	846.347	755.418	781.073	591.803	736.508	Actr8
ENSMUSG00000015980	1.20981	0.000396064	0.0250816	85.8953	65.8636	52.4036	120.006	186.508	160.244	Lrrc27
ENSMUSG00000015981	0.353367	0.586326	0.77949	10.7369	9.87953	23.3801	16.5525	27.9761	12.3265	Stk32c
ENSMUSG00000015994	-0.221307	0.424871	0.667573	2132.04	2223.99	1888.14	2072.17	1269.69	2015.38	Fnta
ENSMUSG00000016018	-0.357784	0.149747	0.429652	1414.21	1452.29	1146.43	1152.47	815.612	1163.83	Skiv2l2
ENSMUSG00000016024	0.112562	0.854847	0.929443	306.769	236.011	771.543	447.953	718.054	255.775	Lbp
ENSMUSG00000016028	1.55541	0.113779	0.388547	12.2708	8.78181	25.7987	17.5871	108.318	12.3265	Celsr1
ENSMUSG00000016087	0.271993	0.371503	0.629441	320.574	417.136	378.112	328.982	577.456	440.672	Fli1
ENSMUSG00000016128	0.146662	0.563713	0.762673	371.19	380.911	432.128	481.058	333.562	499.223	Stard13
ENSMUSG00000016181	0.000834349	0.99586	0.998306	355.852	383.106	357.151	393.123	344.322	360.55	Diexf
ENSMUSG00000016194	2.41767	0.01141	0.15794	231.611	196.493	576.44	1725.6	167.857	3477.1	Hsd11b1
ENSMUSG00000016200	0.314623	0.665828	0.829674	27.6092	40.6159	40.3105	81.7282	12.1947	42.1155	Syt14
ENSMUSG00000016206	1.13799	0.0730372	0.330501	70.5569	59.2772	124.962	91.039	345.039	125.319	H2-M3
ENSMUSG00000016239	1.92785	NA	NA	41.4138	38.4204	22.5739	22.7597	340.735	24.653	Lonrf3
ENSMUSG00000016252	-0.79165	0.0680692	0.320272	5937.51	6032	3468.31	4019.16	1710.85	3188.45	Atp5e
ENSMUSG00000016253	-0.362786	0.350226	0.609848	1279.23	1375.45	1241.56	1322.13	554.501	1154.58	Nelfcd
ENSMUSG00000016256	2.82022	NA	NA	1055.29	1005.52	1818.81	1806.3	23532.9	2062.63	Ctsz
ENSMUSG00000016257	-0.322061	0.174512	0.457107	1435.68	1700.38	1231.89	1342.83	994.946	1156.64	Prelid3b
ENSMUSG00000016262	-0.460964	0.388906	0.640254	208.603	215.154	477.276	170.698	339.3	144.836	Sertad4
ENSMUSG00000016283	3.25434	NA	NA	3.06769	1.09773	4.83726	3.1036	83.211	0	H2-M2
ENSMUSG00000016308	-0.12781	0.491082	0.713148	670.29	684.981	557.091	562.786	635.56	548.529	Ube2a
ENSMUSG00000016319	1.11269	1.50887e-06	0.000549142	1184.13	1418.26	1783.34	2939.11	3254.56	3298.36	Slc25a5
ENSMUSG00000016327	-1.22105	0.0066353	0.119277	587.463	490.683	656.255	366.225	126.251	252.693	Atp1b4
ENSMUSG00000016344	0.0519159	0.832653	0.918079	668.756	575.208	613.526	724.174	491.376	710.827	Ppdpf
ENSMUSG00000016349	-0.845748	0.0875565	0.352042	56149.5	55310	42688.8	38740.2	11912.8	35119.2	Eef1a2
ENSMUSG00000016356	-0.266129	0.41732	0.661806	139.58	100.991	112.063	88.9699	76.755	127.374	Col20a1
ENSMUSG00000016382	0.457539	0.213126	0.491619	946.382	1073.58	1251.24	1045.91	2183.57	1262.44	Pls3
ENSMUSG00000016386	-2.12592	0.00961314	0.145444	50.6169	94.4044	11.2869	10.3453	10.0427	15.4081	Mpped2
ENSMUSG00000016409	-0.149669	0.385344	0.638285	358.92	363.347	309.585	295.877	318.497	313.298	Nkap
ENSMUSG00000016427	-0.314396	0.442033	0.679804	1435.68	1452.29	943.265	1338.69	591.085	1151.5	Ndufa1
ENSMUSG00000016477	-7.8061e-05	0.999709	0.999849	638.08	641.072	478.082	549.338	572.435	632.76	E2f3
ENSMUSG00000016481	0.0631167	0.707504	0.850808	1444.88	1351.3	1219.8	1293.17	1533.67	1364.13	Cr1l
ENSMUSG00000016487	0.20501	0.537626	0.744287	1190.26	1288.73	2197.73	1724.57	2048	1620.93	Ppfibp1
ENSMUSG00000016493	-0.136673	0.753395	0.876471	99.6999	65.8636	83.0396	98.2807	43.0402	85.2582	Cd46
ENSMUSG00000016494	0.121118	0.783569	0.892974	2176.53	2213.02	3615.04	2215.97	4461.12	2028.73	Cd34
ENSMUSG00000016495	0.653668	6.1605e-05	0.00702478	340.514	361.152	374.887	516.232	599.693	579.345	Plgrkt
ENSMUSG00000016496	1.86414	5.96811e-14	2.31384e-10	98.1661	108.675	104.807	302.084	412.469	421.155	Cd274
ENSMUSG00000016503	0.207339	0.331642	0.595675	256.152	279.92	327.321	334.154	296.977	369.795	Gtf3a
ENSMUSG00000016510	-0.276659	0.397566	0.646721	429.477	459.947	347.476	418.986	228.83	373.903	Mtif3
ENSMUSG00000016520	0.676088	0.014044	0.168741	246.949	212.959	327.321	465.54	354.364	441.699	Lnx2
ENSMUSG00000016526	0.607087	0.69007	0.842513	19.94	9.87953	7.25589	4.13814	51.6482	0	Dyrk3
ENSMUSG00000016528	-0.659876	0.0925793	0.358392	9391.73	11154	4757.44	5460.27	4480.48	6073.88	Mapkapk2
ENSMUSG00000016534	0.653481	0.19246	0.476913	3454.22	3480.89	4264.85	3522.59	10302.4	3791.42	Lamp2
ENSMUSG00000016541	0.289324	0.213266	0.491796	868.156	872.692	1111.76	1023.15	1372.26	1091.92	Atxn10
ENSMUSG00000016552	0.878462	0.0367593	0.256785	56.7523	53.7886	92.7141	93.1081	109.752	173.598	Foxred2
ENSMUSG00000016554	0.00356562	0.976139	0.989278	1328.31	1270.07	1252.04	1303.51	1239.56	1315.85	Eif3d
ENSMUSG00000016559	0.488465	0.350947	0.610761	2219.47	2537.94	3190.17	2444.6	6604.52	2100.64	H3f3b
ENSMUSG00000016619	0.294069	0.296095	0.566473	779.193	733.281	615.138	797.626	1120.48	687.202	Nup50
ENSMUSG00000016624	-0.875774	0.0531915	0.296632	64.4215	64.7658	57.2409	40.3468	17.9334	44.1699	Phf21b
ENSMUSG00000016637	-0.269463	0.311443	0.581147	190.197	148.193	192.684	118.971	168.574	152.027	Ift27
ENSMUSG00000016664	-0.262497	0.300162	0.570149	2457.22	2946.3	2013.91	1863.2	2440.38	1877.73	Pacsin2
ENSMUSG00000016756	1.09226	0.0812087	0.343641	90.4969	92.209	209.615	153.111	497.832	186.952	Cmah
ENSMUSG00000016757	0.148797	0.635693	0.810318	303.701	270.041	480.501	424.159	393.818	353.359	Ttll12
ENSMUSG00000016758	-0.0186218	0.971567	0.987033	13.8046	21.9545	28.2173	30.0015	17.2161	17.4625	Bik
ENSMUSG00000016763	-0.835355	0.19926	0.482983	53.6846	21.9545	15.318	20.6907	12.1947	17.4625	Scube1
ENSMUSG00000016831	-0.238769	0.219157	0.497906	1708.7	1679.52	1589.04	1526.97	1162.8	1529.51	Tox4
ENSMUSG00000016833	-0.249522	0.211388	0.489885	403.401	454.459	364.407	366.225	304.868	357.468	Mrps18c
ENSMUSG00000016918	0.232479	0.674612	0.83445	421.807	421.527	715.108	431.401	1073.85	325.625	Sulf1
ENSMUSG00000016921	0.114205	0.558994	0.760138	2704.17	2631.25	2874.14	2672.2	3512.8	2699.5	Srsf6
ENSMUSG00000016933	-0.00350087	0.989851	0.995564	1451.02	1399.6	1682.56	1621.11	1094.66	1808.91	Plcg1
ENSMUSG00000016940	0.0411077	0.832596	0.918079	550.65	560.938	549.029	638.307	478.464	593.726	Kctd2
ENSMUSG00000016942	1.58779	0.0519225	0.293981	3.06769	4.3909	8.86831	20.6907	7.17337	23.6258	Tmprss6
ENSMUSG00000016946	0.120026	0.723887	0.859881	309.837	290.897	416.004	306.222	502.853	295.836	Kctd5
ENSMUSG00000016984	0.344765	0.434011	0.673535	53.6846	105.382	87.8769	78.6246	149.206	86.2854	Etaa1
ENSMUSG00000016995	0.0858867	0.887129	0.946797	59.82	24.15	105.613	67.2447	83.211	51.3604	Matn4
ENSMUSG00000017002	3.79183	NA	NA	19.94	16.4659	15.318	13.4489	694.382	7.19045	Slpi
ENSMUSG00000017009	-0.632958	0.00501073	0.105216	881.961	1140.54	791.698	575.201	644.886	593.726	Sdc4
ENSMUSG00000017057	1.07688	0.187822	0.471775	138.046	147.095	285.398	128.282	908.148	167.435	Il13ra1
ENSMUSG00000017119	-0.262231	0.278998	0.553692	3797.8	3746.54	3680.35	3574.31	2337.08	3449.36	Nbr1
ENSMUSG00000017132	-0.44607	0.206097	0.487367	2198	2418.29	1256.07	1516.63	1133.39	1659.97	Cyth1
ENSMUSG00000017144	-0.0726546	0.875687	0.940681	276.092	285.409	521.618	264.841	517.917	247.557	Rnd3
ENSMUSG00000017146	1.50983	0.0579784	0.305094	12.2708	12.075	11.2869	15.518	69.5816	15.4081	Brca1
ENSMUSG00000017167	0.956423	0.10392	0.373917	128.843	160.268	167.692	380.708	95.4058	411.91	Cntnap1
ENSMUSG00000017176	-0.273794	0.116756	0.392149	292.964	341.393	308.778	259.668	246.764	275.292	Nt5c3b
ENSMUSG00000017188	-0.314009	0.175413	0.45781	1000.07	1175.66	810.241	852.456	713.033	836.147	Coa3
ENSMUSG00000017210	-0.46758	0.108749	0.381539	1770.06	1798.08	1526.15	1398.69	849.327	1437.06	Med24
ENSMUSG00000017221	-0.302983	0.28621	0.55873	3331.51	3316.23	3340.93	3171.88	1855.03	3071.35	Psmd3
ENSMUSG00000017264	0.0440718	0.802631	0.903019	858.953	722.304	718.333	783.142	730.966	854.636	Exosc10
ENSMUSG00000017286	0.145717	0.412631	0.658713	745.449	652.049	792.504	859.698	733.118	832.038	Glod4
ENSMUSG00000017288	-0.0502793	0.715494	0.854318	684.095	670.711	744.938	658.998	676.448	694.392	Vps53
ENSMUSG00000017291	-0.37767	0.0780642	0.338824	2110.57	2259.12	1589.85	1568.35	1565.95	1450.42	Taok1
ENSMUSG00000017299	0.0930313	0.671448	0.832729	526.109	521.42	602.239	540.027	701.555	517.712	Dnttip1
ENSMUSG00000017300	-0.598234	0.250218	0.527657	156862	142233	126363	127070	35455.8	118516	Tnnc2
ENSMUSG00000017307	0.292359	0.239319	0.517534	159.52	182.223	178.172	183.113	258.959	194.142	Acot8
ENSMUSG00000017309	0.24705	0.62041	0.80151	822.141	935.262	702.209	1023.15	422.511	1474.04	Cd300lg
ENSMUSG00000017314	0.721273	0.17331	0.45594	90.4969	119.652	120.125	228.632	73.1683	244.475	Mpp2
ENSMUSG00000017344	-0.98588	0.0012556	0.0488504	664.155	596.065	612.719	374.501	210.897	361.577	Vtn
ENSMUSG00000017376	0.0373772	0.817786	0.909968	423.341	425.918	394.237	437.608	388.796	449.917	Nlk
ENSMUSG00000017386	0.66793	0.165331	0.44801	231.611	181.125	318.453	455.195	190.812	517.712	Traf4
ENSMUSG00000017390	0.599267	0.557115	0.758634	82.8276	28.5409	66.9154	44.485	214.484	10.2721	Aldoc
ENSMUSG00000017400	3.63947	NA	NA	55.2184	69.1567	61.2719	47.5886	2240.24	25.6802	Stac2
ENSMUSG00000017404	0.156884	0.513954	0.729035	3178.13	3005.57	3446.55	3217.4	4494.83	3023.07	Rpl19
ENSMUSG00000017405	0.701347	0.166253	0.449113	36.8123	45.0068	104.001	87.9354	93.2538	124.292	Nek8
ENSMUSG00000017412	-0.000445267	0.999319	0.99977	21.4738	17.5636	36.2794	20.6907	34.4322	20.5441	Cacnb4
ENSMUSG00000017417	1.23699	NA	NA	194.798	274.431	182.203	146.904	1276.86	110.938	Plxdc1
ENSMUSG00000017418	-0.423482	0.0977881	0.365038	720.907	859.519	567.572	586.581	461.247	553.665	Arl5b
ENSMUSG00000017421	0.0675135	0.657653	0.824819	1954.12	2004.45	2142.1	1990.44	2354.3	2048.25	Zfp207
ENSMUSG00000017428	-0.303952	0.20874	0.488635	2363.66	2659.79	2547.62	2346.32	1551.6	2237.26	Psmd11
ENSMUSG00000017446	0.437651	0.26494	0.540909	372.724	290.897	661.092	518.302	595.389	683.093	C1qtnf1
ENSMUSG00000017466	0.760523	0.224527	0.504016	4011	3136.2	7991.96	4738.17	15642.2	5267.52	Timp2
ENSMUSG00000017478	-0.0493239	0.746154	0.872778	1428.01	1447.9	1255.27	1397.66	1241.71	1351.8	Zc3h18
ENSMUSG00000017485	0.00692225	0.960583	0.98278	1664.22	1742.09	1854.28	1636.63	1847.14	1803.78	Top2b
ENSMUSG00000017491	0.170339	0.529567	0.738869	346.649	324.927	272.499	432.435	276.175	353.359	Rarb
ENSMUSG00000017493	0.904552	0.0779159	0.338824	1678.03	1255.8	3567.48	2703.24	5482.6	3986.59	Igfbp4
ENSMUSG00000017499	0.871795	0.207534	0.487979	19.94	17.5636	15.318	19.6561	60.2563	15.4081	Cdc6
ENSMUSG00000017548	0.0431187	0.840902	0.922039	763.855	754.138	678.022	705.552	901.692	652.277	Suz12
ENSMUSG00000017550	0.52969	0.220286	0.499108	26.0754	49.3977	48.3726	61.0375	76.0377	43.1427	Atad5
ENSMUSG00000017561	0.708607	0.280265	0.554212	205.535	270.041	288.623	197.596	846.457	204.414	Crlf3
ENSMUSG00000017607	1.1986	0.162686	0.445443	12.2708	10.9773	16.1242	14.4835	65.2776	10.2721	Tns4
ENSMUSG00000017615	-0.286083	0.192282	0.476913	2340.65	2530.26	1968.76	2115.62	1573.12	1920.88	Tnfaip1
ENSMUSG00000017631	0.60195	0.384866	0.637843	601.267	601.554	975.514	500.714	2301.93	503.331	Abr
ENSMUSG00000017639	1.4676	1.01488e-06	0.000414176	52.1507	41.7136	36.2794	130.351	101.144	124.292	Rab11fip4
ENSMUSG00000017652	0.0503825	0.920702	0.964598	30.6769	39.5181	28.2173	18.6216	49.4962	32.8706	Cd40
ENSMUSG00000017664	0.375324	0.106042	0.37692	504.635	441.286	499.044	530.716	761.094	580.372	Slc35c2
ENSMUSG00000017667	-0.226993	0.232024	0.511113	176.392	178.929	203.165	163.456	159.249	156.135	Zfp334
ENSMUSG00000017670	1.18998	0.0208835	0.203286	408.003	367.738	559.509	574.166	1755.32	716.991	Elmo2
ENSMUSG00000017677	0.916811	0.204432	0.48662	596.666	680.59	883.606	592.788	2948.25	538.257	Wsb1
ENSMUSG00000017679	0.922653	0.0687234	0.3214	211.671	208.568	281.367	289.67	766.833	273.237	Ttpal
ENSMUSG00000017686	-0.462147	0.0464353	0.281724	1989.4	1868.33	1712.39	1533.18	1052.33	1458.63	Rhot1
ENSMUSG00000017692	-0.14826	0.777983	0.88955	401.867	306.266	279.755	374.501	117.643	399.584	Rhbdl3
ENSMUSG00000017697	2.19144	0.0170958	0.185317	38.3461	38.4204	83.8458	74.4864	589.651	70.8773	Ada
ENSMUSG00000017707	0.260228	0.367547	0.626719	5986.6	5734.52	7442.93	6458.6	10069.3	6424.15	Serinc3
ENSMUSG00000017713	-0.346157	0.26117	0.537614	274.558	277.725	224.932	230.701	142.033	239.339	Tha1
ENSMUSG00000017715	0.129539	0.382911	0.636598	816.006	834.272	862.644	884.527	1002.12	861.827	Pgs1
ENSMUSG00000017716	1.03273	0.251129	0.528929	26.0754	15.3682	26.6049	21.7252	105.448	11.2993	Birc5
ENSMUSG00000017718	-0.472558	0.22843	0.508388	104.301	90.0135	135.443	109.661	54.5176	74.9861	Afmid
ENSMUSG00000017721	0.306749	0.206363	0.487625	931.044	855.128	1106.12	1105.92	1447.59	1024.13	Pigt
ENSMUSG00000017724	-0.574776	0.326672	0.591688	138.046	86.7203	70.9464	27.9324	105.448	63.6868	Etv4
ENSMUSG00000017734	-0.721176	0.0263925	0.224149	274.558	355.663	213.646	184.147	131.99	196.197	Dbndd2
ENSMUSG00000017737	3.25997	5.47462e-05	0.0065308	93.5645	66.9613	70.1402	230.701	1692.2	283.509	Mmp9
ENSMUSG00000017740	0.606077	0.253896	0.532011	35.2784	59.2772	17.7366	64.1411	49.4962	56.4964	Slc12a5
ENSMUSG00000017747	0.311549	0.263372	0.539905	236.212	184.418	310.391	316.567	286.935	306.108	Ghdc
ENSMUSG00000017754	1.75401	0.0116236	0.15871	840.547	883.669	1502.77	1383.17	7474.65	2027.71	Pltp
ENSMUSG00000017756	1.04394	3.71567e-05	0.00492501	312.904	355.663	461.958	827.627	667.123	843.337	Slc12a7
ENSMUSG00000017760	1.58938	0.0481307	0.285762	2271.62	2125.2	2313.02	2142.52	15723.3	2324.57	Ctsa
ENSMUSG00000017764	-0.0782449	0.744995	0.872134	222.408	259.063	197.521	235.874	180.769	227.013	Zswim1
ENSMUSG00000017765	0.456732	0.42467	0.667455	713.238	1072.48	889.249	625.893	2280.41	764.242	Slc12a4
ENSMUSG00000017774	0.52528	0.0205861	0.201929	2653.55	2584.05	3609.4	4375.04	3825.56	4537.17	Myo1c
ENSMUSG00000017776	0.17273	0.356441	0.616403	2567.66	2915.56	2236.43	2720.82	3146.96	2830.98	Crk
ENSMUSG00000017778	-0.722881	0.0783901	0.339669	5055.55	5341.53	3118.42	3563.97	1639.11	2986.09	Cox7c
ENSMUSG00000017781	0.257064	0.463525	0.694794	4484.96	4288.82	3827.88	4121.58	7314.68	3620.91	Pitpna
ENSMUSG00000017801	0.450584	0.0470194	0.28283	374.258	304.07	270.886	380.708	455.509	456.08	Mlx
ENSMUSG00000017802	0.0342187	0.835422	0.919498	1509.3	1532.43	1409.25	1635.6	1334.96	1588.06	Retreg3
ENSMUSG00000017817	-0.579469	0.285492	0.558451	35333.7	30793.4	34321.2	30770.1	7832.6	28619	Jph2
ENSMUSG00000017830	1.5578	0.00641627	0.116835	47.5492	41.7136	84.652	116.902	291.956	104.775	Dhx58
ENSMUSG00000017831	-0.211866	0.0992655	0.366772	1831.41	1877.11	1899.43	1639.74	1700.09	1501.78	Rab5a
ENSMUSG00000017837	-0.0493547	0.714143	0.853756	780.727	840.858	776.38	736.588	783.332	797.113	Nkiras2
ENSMUSG00000017843	-0.412994	0.0694404	0.322805	3464.96	3434.78	2387.99	2268.73	2344.97	2359.49	Ppp2r5c
ENSMUSG00000017858	0.149922	0.461029	0.693177	446.349	464.338	501.462	549.338	438.293	582.426	Ift52
ENSMUSG00000017861	1.13009	0.108516	0.381408	21.4738	12.075	8.86831	19.6561	53.0829	17.4625	Mybl2
ENSMUSG00000017897	-0.360095	0.544162	0.748525	59.82	51.5931	63.6906	82.7627	21.5201	32.8706	Eya2
ENSMUSG00000017929	1.48024	0.0605707	0.308747	518.44	485.195	744.132	668.309	3699.3	508.468	B4galt5
ENSMUSG00000017969	0.294058	0.687401	0.841194	67.4892	70.2545	181.397	87.9354	250.35	53.4148	Ptgis
ENSMUSG00000017978	0.81795	0.171121	0.453786	42.9477	35.1272	53.2098	90.0045	28.6935	114.02	Cadps2
ENSMUSG00000017999	0.637527	0.00735803	0.126087	426.409	432.504	499.85	678.654	583.912	854.636	Ddx27
ENSMUSG00000018001	0.162305	0.708398	0.851109	625.809	603.749	837.652	525.543	1222.34	564.964	Cyth3
ENSMUSG00000018008	2.99201	NA	NA	274.558	175.636	532.098	340.362	7040.66	435.536	Cyth4
ENSMUSG00000018012	1.15312	0.103052	0.372537	7.66922	20.8568	33.0546	36.2087	76.0377	26.7074	Rac3
ENSMUSG00000018040	0.413905	0.0582948	0.305648	851.284	889.158	927.947	1051.09	1446.15	1057	Rrp7a
ENSMUSG00000018042	1.01461	0.0137948	0.167181	1513.91	1566.45	2788.68	3092.22	5557.92	3210.02	Cyb5r3
ENSMUSG00000018068	0.768303	0.000945515	0.0408385	141.114	170.148	182.203	255.53	323.519	263.992	Ints2
ENSMUSG00000018076	0.0109998	0.937085	0.972321	1041.48	1118.58	1069.03	1001.43	1130.52	1121.71	Med13l
ENSMUSG00000018102	-0.242613	0.340061	0.602429	1210.2	1164.69	773.155	866.939	911.735	879.289	Hist1h2bc
ENSMUSG00000018126	-0.213202	0.689976	0.842513	36.8123	14.2704	24.9925	24.8288	15.7814	24.653	Baiap2l2
ENSMUSG00000018143	-0.319036	0.320427	0.587118	1072.16	1509.37	1002.92	771.762	1251.75	848.473	Mafk
ENSMUSG00000018160	-0.422319	0.0487473	0.287448	1541.51	1584.02	1214.15	1190.75	941.863	1105.27	Med1
ENSMUSG00000018166	-1.18878	3.57568e-07	0.000198042	285.295	371.031	359.57	170.698	142.75	133.537	Erbb3
ENSMUSG00000018167	0.475796	0.296075	0.566473	458.62	459.947	457.927	429.332	1062.38	421.155	Stard3
ENSMUSG00000018168	1.27991	0.0835624	0.345701	4.60153	7.68408	12.0931	13.4489	12.9121	34.925	Ikzf3
ENSMUSG00000018169	1.05974	0.0714301	0.326959	170.257	132.825	483.726	433.47	463.399	746.78	Mfng
ENSMUSG00000018171	0.315772	0.26097	0.537614	1908.1	2084.58	1900.24	2007	3267.47	2058.52	Vmp1
ENSMUSG00000018189	-0.226667	0.257462	0.534788	746.983	777.19	587.727	642.446	578.173	582.426	Uchl5
ENSMUSG00000018196	-0.383703	0.25621	0.533902	1260.82	1264.58	924.722	982.807	580.325	1081.65	Glrx2
ENSMUSG00000018199	0.362066	0.356249	0.616253	167.189	266.747	199.94	205.872	391.666	216.741	Trove2
ENSMUSG00000018209	0.530048	0.16023	0.442119	473.958	537.886	575.634	550.372	1145.59	595.78	Stk4
ENSMUSG00000018217	0.993923	0.0107483	0.153829	734.712	754.138	1181.9	1205.23	2456.88	1658.94	Pmp22
ENSMUSG00000018238	-0.708911	0.283531	0.557274	12.2708	18.6613	16.9304	14.4835	4.30402	11.2993	Gdf9
ENSMUSG00000018239	-0.0162576	0.938768	0.973062	142.648	145.998	141.893	127.248	158.531	138.673	Zcchc10
ENSMUSG00000018263	1.26719	0.0223851	0.208233	21.4738	36.225	57.2409	107.592	50.9309	122.238	Tbx5
ENSMUSG00000018286	-0.106919	0.560464	0.761053	2641.28	2713.58	2995.07	2842.9	2702.21	2209.52	Psmb6
ENSMUSG00000018287	-0.555102	0.00722657	0.12461	1909.64	1991.27	1768.82	1515.59	1086.05	1258.33	Spag7
ENSMUSG00000018293	0.801087	0.100088	0.367853	3556.99	3331.6	4181.81	4438.15	11067.1	3783.2	Pfn1
ENSMUSG00000018322	0.286688	0.34693	0.607589	265.355	328.22	367.632	316.567	511.461	345.142	Tomm34
ENSMUSG00000018326	0.975355	0.000994298	0.0417926	2079.89	2036.28	3078.11	3977.78	4372.17	5799.61	Ywhab
ENSMUSG00000018334	-0.399583	0.458577	0.691503	8156.99	7115.46	6687.51	7287.26	1974.11	7386.65	Ksr1
ENSMUSG00000018339	1.23742	0.0211014	0.20427	2750.18	3427.1	6484.34	11342.6	4840.59	13674.2	Gpx3
ENSMUSG00000018340	0.21715	0.285593	0.558541	6155.32	5748.79	6718.14	7466.23	5996.93	8186.84	Anxa6
ENSMUSG00000018341	0.473287	0.527078	0.736987	15.3384	19.7591	12.8994	10.3453	43.0402	12.3265	Il12rb2
ENSMUSG00000018347	0.324428	0.309989	0.579926	73.6246	103.186	91.1017	100.35	142.75	92.4486	Zkscan6
ENSMUSG00000018362	0.285793	0.435924	0.675153	412.604	427.015	341.027	376.57	702.99	357.468	Kpna2
ENSMUSG00000018363	-0.190446	0.367714	0.626719	1414.21	1410.58	1102.09	1144.19	1015.03	1280.93	Smurf2
ENSMUSG00000018372	0.0238471	0.905976	0.956555	197.866	251.379	214.452	225.528	238.156	211.605	Cep95
ENSMUSG00000018377	-0.587769	0.139293	0.417986	4317.77	4262.47	3020.06	3184.3	1456.19	3078.54	Vezf1
ENSMUSG00000018378	-0.748678	0.123109	0.400929	7041.88	7434.9	5250.84	5479.93	1724.48	4537.17	Cuedc1
ENSMUSG00000018379	0.175919	0.12502	0.402827	2751.72	2947.39	2771.75	3073.6	3273.21	3222.35	Srsf1
ENSMUSG00000018381	1.08915	0.00620549	0.115945	35.2784	52.6908	48.3726	83.7973	134.142	72.9317	Abi3
ENSMUSG00000018387	0.459427	0.369661	0.628434	42.9477	31.8341	22.5739	45.5195	25.8241	61.6324	Shroom1
ENSMUSG00000018395	0.489202	0.151409	0.431428	248.483	211.861	295.073	276.221	487.789	295.836	Kif3a
ENSMUSG00000018398	0.830411	0.092925	0.358567	771.524	698.154	1115.79	953.84	2579.54	1064.19	2023-09-08
ENSMUSG00000018401	-0.0859338	0.737472	0.867892	668.756	624.606	515.168	593.822	446.183	663.576	Mtmr4
ENSMUSG00000018405	-0.248984	0.49802	0.718379	285.295	429.211	193.49	242.081	270.436	250.639	Mrm1
ENSMUSG00000018411	-0.510131	0.324321	0.589564	1162.65	1823.32	1252.04	1345.93	409.599	1221.35	Mapt
ENSMUSG00000018412	-0.0939279	0.543245	0.74791	1139.65	1158.1	969.87	1009.71	1005.71	1043.64	Kansl1
ENSMUSG00000018415	-0.181285	0.734744	0.86643	3951.18	3997.92	2224.33	3668.46	1238.12	4065.69	Gid4
ENSMUSG00000018417	-0.0311625	0.874003	0.939605	556.786	649.854	602.239	582.443	516.482	673.848	Myo1b
ENSMUSG00000018425	0.155381	0.323374	0.588893	492.364	488.488	546.61	553.476	541.589	609.134	Dhx40
ENSMUSG00000018427	-0.0793473	0.709838	0.851738	694.832	579.599	632.875	519.336	703.707	579.345	Ypel2
ENSMUSG00000018428	-0.435791	0.470678	0.699577	3504.84	4578.61	1630.96	2994.98	960.514	3226.46	Akap1
ENSMUSG00000018433	-0.176476	0.257597	0.534891	524.575	512.638	484.532	482.093	417.49	446.835	Nol11
ENSMUSG00000018442	0.606457	0.0880762	0.352739	512.304	511.54	666.735	618.651	1220.91	734.453	Derl2
ENSMUSG00000018446	-0.45525	0.118693	0.395584	1492.43	1794.78	1106.93	1155.57	857.935	1191.56	C1qbp
ENSMUSG00000018449	0.0276388	0.926566	0.967166	167.189	192.102	218.483	152.076	251.068	185.924	Rpain
ENSMUSG00000018459	1.61714	0.0252237	0.220129	10.7369	4.3909	15.318	27.9324	49.4962	16.4353	Slc13a3
ENSMUSG00000018470	1.53654	0.057756	0.304739	3.06769	7.68408	8.86831	16.5525	8.60804	33.8978	Kcnab3
ENSMUSG00000018474	0.959748	0.0419599	0.271018	730.11	750.845	1229.47	1107.99	2797.61	1367.21	Chd3
ENSMUSG00000018476	-0.3895	0.269699	0.545305	1527.71	1723.43	1287.52	1255.92	722.358	1487.4	Kdm6b
ENSMUSG00000018481	0.0640616	0.707436	0.850808	684.095	724.499	795.729	767.624	838.566	699.528	Appbp2
ENSMUSG00000018500	0.946752	0.293734	0.564631	23.0077	13.1727	47.5664	25.8633	118.361	17.4625	Adora2b
ENSMUSG00000018501	-0.401867	0.223332	0.502499	5216.61	5691.71	3981.87	4094.69	2532.92	4642.98	Ncor1
ENSMUSG00000018507	3.04668	NA	NA	73.6246	77.9385	93.5203	72.4174	1875.84	77.0405	Trpv2
ENSMUSG00000018509	-0.291432	0.570423	0.767443	351.251	339.197	195.909	261.737	113.339	349.25	Cenpv
ENSMUSG00000018537	0.0225677	0.941758	0.974236	210.137	200.884	296.685	272.082	183.638	266.047	Pcgf2
ENSMUSG00000018541	-0.0716076	0.693439	0.844102	389.597	398.475	411.167	384.847	421.794	333.842	Cwc25
ENSMUSG00000018547	-0.434576	0.192113	0.476867	3653.62	3691.65	3150.67	2817.04	1643.42	3306.58	Pip4k2b
ENSMUSG00000018548	0.187472	0.333527	0.597238	363.521	306.266	314.422	342.431	416.055	358.495	Trim37
ENSMUSG00000018554	-0.843278	0.261902	0.538242	559.853	755.235	186.234	339.327	79.6244	418.073	Ybx2
ENSMUSG00000018559	-0.505904	0.0597657	0.307412	3560.05	3956.2	2645.17	2712.55	1938.96	2504.33	Ctdnep1
ENSMUSG00000018565	-0.053478	0.670885	0.832655	773.058	734.379	721.558	712.794	708.011	725.208	Elp5
ENSMUSG00000018566	-0.794587	0.204663	0.486731	14738.7	15854.5	7561.44	9517.71	2314.85	10164.2	Slc2a4
ENSMUSG00000018567	0.432316	0.194935	0.479316	2696.5	3008.87	2779	2979.46	5479.73	2988.15	Gabarap
ENSMUSG00000018569	-0.427407	0.625001	0.804477	21.4738	18.6613	8.86831	16.5525	17.2161	2.05441	Cldn7
ENSMUSG00000018570	-0.0230429	0.969612	0.986715	7.66922	17.5636	24.9925	20.6907	12.9121	17.4625	2810408A11Rik
ENSMUSG00000018572	0.458832	0.242991	0.521076	575.192	566.427	635.293	590.719	1254.62	595.78	Phf23
ENSMUSG00000018574	-0.511034	0.414212	0.659506	12480.9	16584.4	6136.87	11525.7	2942.51	10234.1	Acadvl
ENSMUSG00000018583	-0.24326	0.255508	0.533444	3949.65	4191.12	3826.27	3944.68	2728.03	3439.09	G3bp1
ENSMUSG00000018585	0.826551	0.0586039	0.305743	248.483	260.161	304.747	352.776	771.854	317.407	Atox1
ENSMUSG00000018593	0.860475	0.168599	0.451141	9492.97	8921.22	28885.7	19231	45699.4	20950.9	Sparc
ENSMUSG00000018599	-1.10961	0.0190841	0.194965	2986.4	3462.23	2042.13	1743.19	631.974	1560.33	Mief2
ENSMUSG00000018604	-0.0628959	0.8796	0.942828	259.22	418.234	335.383	372.432	185.073	413.964	Tbx3
ENSMUSG00000018648	-1.83128	1.5938e-06	0.000549258	128.843	158.073	88.6831	26.8979	40.8882	36.9795	Dusp14
ENSMUSG00000018651	-0.121211	0.515943	0.729926	299.1	355.663	366.019	316.567	292.673	332.815	Tada2a
ENSMUSG00000018654	2.04288	0.0188677	0.194548	55.2184	52.6908	114.482	85.8663	711.598	120.183	Ikzf1
ENSMUSG00000018659	0.399607	0.0211679	0.204276	193.264	183.32	196.715	257.599	261.111	237.285	Pnpo
ENSMUSG00000018661	-0.00851416	0.961044	0.982846	786.862	732.183	869.9	870.043	778.31	728.29	Cog1
ENSMUSG00000018666	-0.0521804	0.739395	0.869203	1428.01	1368.86	1564.05	1514.56	1405.98	1287.09	Cbx1
ENSMUSG00000018669	0.0921344	0.63262	0.808762	977.059	843.053	1073.07	1076.95	917.473	1091.92	Cdk5rap3
ENSMUSG00000018672	0.137842	0.648102	0.8182	447.883	458.849	765.899	602.099	616.909	624.542	Copz2
ENSMUSG00000018677	0.713819	0.000145315	0.0136578	1055.29	1247.02	1027.92	1862.16	1612.57	1988.67	Slc25a39
ENSMUSG00000018678	0.0407727	0.885844	0.94624	374.258	340.295	340.22	417.952	256.089	411.91	Sp2
ENSMUSG00000018697	0.00125503	0.995207	0.998132	309.837	239.304	313.616	274.151	286.217	303.026	Aatf
ENSMUSG00000018707	0.0268258	0.81272	0.90798	8291.97	8595.19	8160.45	8263.86	8288.82	8965.46	Dync1h1
ENSMUSG00000018727	0.213341	0.66441	0.829352	18.4061	28.5409	24.1863	16.5525	29.4108	36.9795	Cpsf4l
ENSMUSG00000018733	-0.205529	0.490127	0.712612	309.837	357.859	298.298	328.982	195.833	314.325	Pex12
ENSMUSG00000018736	-0.325538	0.0639504	0.315185	2227.14	2142.76	1730.93	1605.6	1644.85	1614.77	Ndel1
ENSMUSG00000018740	0.973705	0.167817	0.450587	283.761	378.715	291.848	830.731	126.969	917.296	Slc25a35
ENSMUSG00000018750	-0.0895979	0.77145	0.886196	2408.14	2502.82	1882.5	2267.7	1486.32	2630.68	Zbtb4
ENSMUSG00000018752	2.03079	NA	NA	78.2261	62.5704	80.621	80.6936	759.659	63.6868	Tnfsfm13
ENSMUSG00000018761	1.44053	1.01342e-05	0.0022777	299.1	271.138	419.229	671.413	1122.63	894.697	Mpdu1
ENSMUSG00000018765	-0.405191	0.191987	0.476756	4345.38	4266.86	3401.4	3473.97	2044.41	3554.14	Fxr2
ENSMUSG00000018770	-0.972661	0.0292317	0.232952	14224.9	16272.7	7700.91	7590.38	3880.79	7993.73	Atp5g3
ENSMUSG00000018774	3.91462	NA	NA	286.829	175.636	389.399	277.255	12341.1	229.067	Cd68
ENSMUSG00000018796	0.347657	0.640168	0.812465	13022.3	19895.2	11237	19954.1	3621.83	32610.7	Acsl1
ENSMUSG00000018800	-0.520386	0.187632	0.471616	443.281	519.224	435.353	487.265	205.876	282.482	Abca5
ENSMUSG00000018809	-0.235322	0.536038	0.743681	200.934	185.516	170.916	192.423	91.8191	190.033	Smyd4
ENSMUSG00000018819	0.807376	0.280179	0.554212	1197.93	1042.84	1921.2	1065.57	5302.55	915.242	Lsp1
ENSMUSG00000018820	0.124831	0.433918	0.673527	782.261	726.695	873.931	856.594	908.865	834.092	Zfyve27
ENSMUSG00000018821	-0.705575	0.045817	0.281194	211.671	237.109	300.716	202.769	104.731	154.081	Avpi1
ENSMUSG00000018822	1.5297	0.0971901	0.364752	95.0984	127.336	12.0931	69.3138	388.079	217.768	Sfrp5
ENSMUSG00000018830	-0.111512	0.698532	0.846095	931.044	1098.82	931.978	723.139	807.004	1212.1	Myh11
ENSMUSG00000018841	0.969881	0.0545529	0.298731	188.663	186.613	339.414	501.749	234.569	666.657	Rad51d
ENSMUSG00000018844	1.14083	0.275418	0.551034	7.66922	5.48863	11.2869	15.518	2.15201	36.9795	Fndc8
ENSMUSG00000018845	-0.733227	0.154961	0.436697	10003.7	8911.34	7459.86	7415.54	2075.25	6375.87	Unc45b
ENSMUSG00000018846	1.29348	0.0165559	0.182939	1446.42	1335.93	1973.6	4555.05	1472.69	5632.18	Pank3
ENSMUSG00000018848	-0.124273	0.39833	0.647164	1243.95	1194.33	1235.92	1223.85	1119.76	1027.21	Rars
ENSMUSG00000018849	-0.479055	0.422502	0.665536	59.82	39.5181	31.4422	20.6907	53.0829	18.4897	Wwc1
ENSMUSG00000018858	-0.298585	0.318533	0.586118	832.878	952.826	612.719	737.623	498.549	713.909	Mrpl58
ENSMUSG00000018861	0.105621	0.563649	0.762673	197.866	215.154	233.801	238.977	220.94	239.339	Fdxr
ENSMUSG00000018882	-0.627575	0.103491	0.373587	1271.56	1311.78	762.674	836.938	469.138	859.772	Mrpl45
ENSMUSG00000018893	-2.59998	2.65526e-05	0.00415937	81987.1	137755	25111.8	14450.4	10374.8	15561.2	Mb
ENSMUSG00000018899	0.62114	0.0185014	0.192048	381.927	361.152	520.005	631.066	558.805	757.052	Irf1
ENSMUSG00000018900	0.0806156	0.738938	0.868865	513.838	598.261	465.989	502.784	491.376	674.875	Slc22a5
ENSMUSG00000018906	-0.120335	0.70833	0.851109	983.195	1140.54	653.836	693.138	1025.79	834.092	P4ha2
ENSMUSG00000018909	1.24321	0.00453362	0.0997267	1003.13	715.717	888.443	1289.03	3271.05	1609.63	Arrb1
ENSMUSG00000018920	1.43204	0.0938626	0.359857	88.963	68.059	187.041	97.2462	704.425	127.374	Cxcl16
ENSMUSG00000018921	-0.222338	0.308736	0.578735	731.644	750.845	679.635	715.898	500.701	637.896	Pelp1
ENSMUSG00000018923	0.709039	0.187584	0.471616	69.023	73.5476	102.389	94.1426	230.265	76.0133	Med11
ENSMUSG00000018927	2.14045	NA	NA	262.287	187.711	710.271	408.641	4213.64	495.114	Ccl6
ENSMUSG00000018930	3.58659	NA	NA	1.53384	2.19545	2.41863	2.06907	70.299	2.05441	Ccl4
ENSMUSG00000018931	0.107796	0.645735	0.816408	550.65	515.931	520.005	596.926	446.183	667.685	Natd1
ENSMUSG00000018932	-0.791543	0.0293033	0.233403	5265.69	4163.67	3294.98	3027.05	1579.58	2744.7	Map2k3
ENSMUSG00000018965	1.01337	0.103453	0.373539	1414.21	1487.42	1476.98	1439.04	5905.11	1493.56	Ywhah
ENSMUSG00000018974	0.151743	0.49578	0.71628	461.687	447.872	489.369	482.093	626.952	443.753	Sart3
ENSMUSG00000018983	-0.792803	0.166429	0.449113	305.235	226.132	823.14	339.327	230.982	212.632	E2f2
ENSMUSG00000018986	0.0475529	0.924518	0.966628	24.5415	51.5931	35.4732	25.8633	54.5176	34.925	Slfn3
ENSMUSG00000018995	-0.679273	0.028154	0.229683	277.626	302.972	222.514	187.251	119.795	195.169	Nars2
ENSMUSG00000018999	0.93003	0.00371843	0.0892654	351.251	353.468	462.764	578.304	999.967	647.14	Slc35b4
ENSMUSG00000019027	-0.790949	0.322933	0.588696	15.3384	9.87953	18.5428	2.06907	13.6294	9.24486	Dnah1
ENSMUSG00000019039	0.722024	3.33719e-05	0.00466245	286.829	272.236	328.934	513.129	477.746	477.651	Dalrd3
ENSMUSG00000019054	-0.388844	0.0306078	0.238886	1768.52	1664.15	1396.36	1262.13	1287.62	1135.06	Fis1
ENSMUSG00000019055	-0.0197523	0.870285	0.937696	1530.78	1658.66	1681.75	1580.77	1632.66	1594.23	Plod1
ENSMUSG00000019066	1.6327	0.00169956	0.0577107	274.558	178.929	615.944	886.596	1169.98	1264.49	Rab3d
ENSMUSG00000019080	-0.375394	0.220481	0.499374	271.491	204.177	216.064	193.458	128.403	211.605	Mfsd3
ENSMUSG00000019082	0.816423	0.0206914	0.202442	363.521	547.765	420.841	815.213	524.373	1008.72	Slc25a22
ENSMUSG00000019087	0.505916	0.231241	0.510577	3049.28	2852.99	3157.92	2956.7	6905.08	3002.53	Atp6ap1
ENSMUSG00000019088	-0.15448	0.433616	0.67326	3046.22	2490.74	2662.91	2492.19	2751.7	2120.16	Dnase1l1
ENSMUSG00000019102	-0.501303	0.691286	0.843002	107.369	271.138	1123.86	952.806	75.3203	33.8978	Aldh3a1
ENSMUSG00000019122	2.51315	NA	NA	204.001	152.584	403.911	301.049	3779.65	261.938	Ccl9
ENSMUSG00000019124	0.310772	0.512615	0.728523	69.023	91.1113	123.35	74.4864	180.051	97.5847	Scrn1
ENSMUSG00000019132	0.597628	0.252313	0.530128	3038.55	3197.68	3115.19	2857.38	8534.15	2758.05	BC005537
ENSMUSG00000019139	1.69975	0.0117559	0.15871	168.723	137.216	233.801	241.046	1185.76	326.652	Isyna1
ENSMUSG00000019143	0.107502	0.613579	0.797802	636.546	717.913	612.719	735.554	586.064	799.167	Hars2
ENSMUSG00000019158	-0.0602355	0.816824	0.909545	582.861	569.72	454.702	494.507	626.952	417.046	Tmem160
ENSMUSG00000019173	0.928933	0.00803066	0.131888	1345.18	1309.59	1635.8	2046.31	3935.31	2186.92	Rab5c
ENSMUSG00000019179	-0.938341	0.0534801	0.296632	24570.7	25945.8	14315.9	14457.6	5435.26	13939.2	Mdh2
ENSMUSG00000019188	0.655801	0.0596561	0.307412	1128.91	989.051	1264.14	1337.65	2555.87	1433.98	H13
ENSMUSG00000019189	0.595224	0.0724505	0.328816	628.876	497.27	828.784	821.42	1276.86	855.664	Rnf145
ENSMUSG00000019194	-0.953304	0.0414461	0.269608	24067.6	19739.3	16283.8	14515.5	4867.13	11651.6	Scn1b
ENSMUSG00000019210	-0.137208	0.49788	0.718244	2875.96	2811.28	2626.63	2463.23	2966.19	2127.35	Atp6v1e1
ENSMUSG00000019214	0.424012	0.33617	0.599647	30.6769	19.7591	30.636	31.036	48.0616	28.7618	Chtf18
ENSMUSG00000019235	-0.563772	0.165897	0.448914	73.6246	88.9158	57.2409	37.2432	41.6055	69.8501	Rps6kl1
ENSMUSG00000019254	0.52048	0.219298	0.497906	911.104	873.79	1090	919.701	2186.44	1016.94	Ppp1r12c
ENSMUSG00000019256	0.237959	0.553182	0.75593	118.106	109.773	133.831	90.0045	207.31	128.401	Ahr
ENSMUSG00000019261	0.453711	0.227859	0.507734	381.927	371.031	475.664	431.401	830.676	420.128	Map1s
ENSMUSG00000019278	1.11407	0.0822055	0.344555	342.047	305.168	445.028	969.358	210.897	1185.4	Dpep1
ENSMUSG00000019295	0.197843	0.289249	0.5612	366.589	395.181	374.081	465.54	375.167	464.298	Tmem129
ENSMUSG00000019297	-0.0864829	0.702826	0.848336	469.357	379.813	382.95	377.605	447.618	331.788	Nop9
ENSMUSG00000019302	0.593866	0.109572	0.382729	2205.67	2237.17	1967.96	2317.36	4847.76	2508.44	Atp6v0a1
ENSMUSG00000019303	0.0261963	0.94314	0.974881	41.4138	31.8341	33.0546	36.2087	28.6935	43.1427	Psmc3ip
ENSMUSG00000019312	0.863137	0.165996	0.449106	9.20307	13.1727	11.2869	20.6907	10.76	30.8162	Grb7
ENSMUSG00000019320	0.605154	0.25673	0.534269	10.7369	7.68408	13.7056	14.4835	16.4987	18.4897	Noxo1
ENSMUSG00000019326	2.06674	0.0199239	0.199085	1033.81	799.144	3411.88	7493.13	1306.27	13177	Aoc3
ENSMUSG00000019338	-0.145483	0.623675	0.803518	789.93	592.772	679.635	753.141	446.183	665.63	Zfp687
ENSMUSG00000019362	-0.27712	0.110913	0.38471	1311.44	1376.55	1106.12	1099.71	1052.33	976.874	D8Ertd738e
ENSMUSG00000019368	2.03683	0.119713	0.396252	0	12.075	8.0621	48.6231	2.86935	32.8706	Sec14l4
ENSMUSG00000019370	-0.0518399	0.873653	0.93944	12128.1	10823.6	11478.8	13844.1	7019.14	12353.2	Calm3
ENSMUSG00000019373	-0.38863	0.298247	0.568275	1951.05	2009.94	1414.09	1610.77	824.22	1671.27	Cops3
ENSMUSG00000019428	0.256919	0.233591	0.512961	2308.44	2281.07	2475.06	2538.75	3435.32	2466.32	Fkbp8
ENSMUSG00000019432	0.0410199	0.780571	0.890735	2843.75	2959.47	3319.17	2975.32	3315.53	3097.03	Ddx39b
ENSMUSG00000019433	0.483302	0.261178	0.537614	536.846	526.908	534.517	575.201	1194.37	463.27	Gipc1
ENSMUSG00000019437	1.64612	0.0473228	0.283571	167.189	155.877	441.803	1001.43	137.011	1258.33	Tlcd1
ENSMUSG00000019461	0.556248	0.215182	0.494083	331.311	398.475	568.378	468.644	992.076	448.89	Plscr3
ENSMUSG00000019464	0.717095	0.041675	0.27053	50.6169	54.8863	71.7527	75.521	125.534	91.4214	Ptger1
ENSMUSG00000019467	-0.0801307	0.796882	0.900043	515.372	553.254	740.1	460.368	744.595	506.413	Arhgef25
ENSMUSG00000019470	0.235345	0.244512	0.522586	507.703	511.54	617.557	593.822	730.249	603.998	Xab2
ENSMUSG00000019471	-0.536224	0.0429084	0.27354	4541.72	4711.44	3723.88	3418.1	2228.76	3302.47	Cdc37
ENSMUSG00000019478	-0.676647	0.0557526	0.300866	576.726	468.729	384.562	383.812	198.702	312.271	Rab4a
ENSMUSG00000019487	-0.764228	0.0299503	0.235961	4850.02	4816.82	3498.14	3102.57	1631.22	3017.93	Trip10
ENSMUSG00000019494	-0.112959	0.589105	0.781642	2559.99	2749.8	2511.34	2722.89	1946.13	2564.94	Cops6
ENSMUSG00000019505	-0.154436	0.217383	0.496693	12111.2	11786.3	12514	11381.9	11223.4	10109.8	Ubb
ENSMUSG00000019518	0.405539	0.0922607	0.358233	345.115	372.129	479.695	519.336	467.703	602.971	Ap4m1
ENSMUSG00000019528	-0.756774	0.0868545	0.350646	10309	10394.4	6423.88	6269.28	2831.33	6954.19	Gyg
ENSMUSG00000019539	0.829435	0.258115	0.535257	395.732	424.82	1239.14	519.336	2340.67	801.222	Rcn3
ENSMUSG00000019558	-0.433769	0.218651	0.497672	5162.92	5907.96	3767.42	2981.53	5087.35	2914.19	Slc6a8
ENSMUSG00000019564	1.1074	0.116243	0.39155	171.791	167.952	145.924	117.937	730.966	196.197	Arid3a
ENSMUSG00000019577	-0.935823	0.0988991	0.366745	5475.83	7713.72	5533.82	3911.57	1114.74	4762.13	Pdk4
ENSMUSG00000019578	-0.0512949	0.818831	0.910739	1489.36	1611.46	1187.55	1423.52	1190.06	1524.38	Ubxn6
ENSMUSG00000019579	0.772689	0.0156066	0.1777	314.438	277.725	332.158	440.711	725.227	411.91	Mydgf
ENSMUSG00000019590	0.0489974	0.922456	0.96554	162.588	174.538	208.002	173.802	301.281	88.3398	Cyb561
ENSMUSG00000019647	-0.57585	0.147243	0.426351	368.123	412.745	599.014	380.708	188.66	358.495	Sema6a
ENSMUSG00000019659	0.0185587	0.940295	0.973763	470.89	511.54	481.307	451.057	621.213	408.828	Ccdc12
ENSMUSG00000019689	-0.658278	0.274888	0.550486	802.201	998.931	464.377	696.241	168.574	571.127	Fmc1
ENSMUSG00000019699	0.412887	0.494231	0.715309	351.251	355.663	391.818	251.392	952.623	257.829	Akt3
ENSMUSG00000019710	0.0834505	0.593575	0.784152	978.593	1072.48	948.909	1115.23	965.535	1099.11	Mrpl24
ENSMUSG00000019715	-0.353043	0.11918	0.396252	1104.37	1048.33	996.475	880.388	646.32	939.895	Gle1
ENSMUSG00000019718	1.53352	0.00559013	0.110777	62.8876	45.0068	89.4893	237.943	83.211	252.693	L3hypdh
ENSMUSG00000019726	1.55765	0.00131246	0.0498863	179.46	203.079	174.947	386.916	928.234	324.597	Lyst
ENSMUSG00000019731	-0.501179	0.113629	0.388547	2073.76	2150.45	1358.46	1517.66	986.338	1440.14	Slc35e1
ENSMUSG00000019732	0.115071	0.854001	0.929314	105.835	82.3294	74.1713	133.455	28.6935	122.238	Calr3
ENSMUSG00000019734	-0.130783	0.790506	0.897188	82.8276	58.1795	102.389	73.4519	108.318	40.0611	Tmc4
ENSMUSG00000019737	-0.553684	0.197501	0.480819	72.0907	45.0068	39.5043	36.2087	43.0402	25.6802	Syne4
ENSMUSG00000019738	-0.231447	0.245432	0.523506	305.235	281.018	254.762	262.772	214.484	238.312	Polr2i
ENSMUSG00000019761	0.197821	0.45684	0.690783	56.7523	66.9613	64.4968	64.1411	78.1897	73.9589	Krt10
ENSMUSG00000019763	-0.608079	0.131489	0.409959	1150.38	1487.42	748.163	815.213	489.224	917.296	Rmnd1
ENSMUSG00000019767	-0.0453614	0.927944	0.968018	27.6092	15.3682	26.6049	16.5525	20.0854	30.8162	Ccdc170
ENSMUSG00000019768	0.0680309	0.889246	0.948029	941.781	795.851	713.496	894.872	383.775	1291.2	Esr1
ENSMUSG00000019773	1.11018	0.0147425	0.172548	16.8723	23.0522	33.8608	43.4504	71.0163	47.2515	Fbxo5
ENSMUSG00000019774	-0.235778	0.356011	0.616185	236.212	243.695	180.591	202.769	156.379	201.333	Mtrf1l
ENSMUSG00000019777	-0.239172	0.11143	0.3859	1932.64	1757.46	1672.08	1590.08	1404.55	1546.97	Hdac2
ENSMUSG00000019779	0.271756	0.543378	0.74791	65.9553	68.059	77.3961	77.59	127.686	49.3059	Frk
ENSMUSG00000019782	-0.163033	0.500137	0.71988	1424.94	1438.02	1012.6	1216.61	1005.71	1237.78	Rwdd1
ENSMUSG00000019787	-0.896717	0.0636183	0.314853	20748.3	21126.8	16437.8	14577.6	4515.63	12227.9	Trdn
ENSMUSG00000019789	-0.0183295	0.975912	0.989278	15.3384	23.0522	8.86831	11.3799	14.3467	20.5441	Hey2
ENSMUSG00000019790	0.321669	0.319419	0.586759	700.967	520.322	546.61	630.031	999.967	576.263	Stxbp5
ENSMUSG00000019791	-0.47118	0.363201	0.622929	754.652	632.29	349.895	508.991	199.42	544.42	Hint3
ENSMUSG00000019792	-0.0208468	0.944294	0.975558	131.911	116.359	81.4272	97.2462	116.926	107.857	Trmt11
ENSMUSG00000019794	0.156658	0.252176	0.530128	444.815	428.113	440.19	501.749	487.072	474.57	Katna1
ENSMUSG00000019795	-0.565788	0.0379289	0.259599	4374.53	4503.97	3298.2	3065.32	2091.04	3070.32	Pcmt1
ENSMUSG00000019796	-0.0778242	0.808007	0.905532	208.603	210.763	300.716	206.907	291.956	183.87	Lrp11
ENSMUSG00000019797	-0.797433	0.024462	0.217883	1095.17	1118.58	771.543	686.931	368.711	662.549	1700021F05Rik
ENSMUSG00000019802	0.270739	0.190507	0.474753	1512.37	1586.21	1465.69	1595.25	2203.66	1705.16	Sec63
ENSMUSG00000019804	0.14613	0.483295	0.707155	2432.68	2582.95	1909.91	2402.19	2823.44	2434.48	Snx3
ENSMUSG00000019806	1.59486	NA	NA	180.994	276.627	274.111	171.733	1891.62	146.891	Aig1
ENSMUSG00000019808	-0.0193821	0.942728	0.974655	79.7599	108.675	101.582	110.695	91.1017	86.2854	Adat2
ENSMUSG00000019809	0.126078	0.678605	0.836268	257.686	310.656	345.058	350.707	240.308	408.828	Pex3
ENSMUSG00000019810	0.99914	0.155367	0.437136	622.741	523.615	548.223	502.784	2423.88	459.162	Fuca2
ENSMUSG00000019813	-0.188831	0.423192	0.666078	96.6322	107.577	99.1638	93.1081	94.6884	78.0677	Cep57l1
ENSMUSG00000019814	0.00228862	0.989291	0.99526	584.395	609.238	513.556	529.681	568.131	610.161	Ltv1
ENSMUSG00000019817	0.599583	0.31919	0.586759	156.452	88.9158	293.46	134.489	373.732	309.189	Plagl1
ENSMUSG00000019818	0.178243	0.57982	0.774759	4244.15	4336.02	5174.25	5529.58	3426	6610.08	Cd164
ENSMUSG00000019820	0.398779	0.308362	0.578525	1397.33	1271.17	1672.08	2190.11	1068.11	2466.32	Utrn
ENSMUSG00000019822	-0.00620928	0.970236	0.986715	319.04	357.859	355.538	322.775	365.124	341.033	Smpd2
ENSMUSG00000019823	1.64728	0.0583977	0.305696	164.121	151.486	332.965	217.252	1600.38	214.686	Mical1
ENSMUSG00000019826	0.332681	0.13018	0.408091	196.332	152.584	208.002	229.667	241.742	230.094	Zbtb24
ENSMUSG00000019831	-0.0316075	0.96673	0.985087	16.8723	10.9773	33.8608	8.27627	33.7148	18.4897	Wasf1
ENSMUSG00000019832	2.23623	0.000626006	0.0319878	46.0153	54.8863	148.343	197.596	636.278	346.169	Rab32
ENSMUSG00000019836	-0.259254	0.625005	0.804477	65.9553	51.5931	33.0546	49.6576	21.5201	54.442	Amd-ps4
ENSMUSG00000019837	-0.119879	0.591329	0.783387	831.344	776.092	599.82	738.657	607.584	683.093	Gtf3c6
ENSMUSG00000019838	0.189252	0.430109	0.6713	1484.76	1380.94	1133.53	1260.06	1500.67	1796.59	Slc16a10
ENSMUSG00000019841	-0.366661	0.1834	0.466959	927.976	1043.94	897.311	793.488	536.568	896.752	Rev3l
ENSMUSG00000019842	0.141821	0.461511	0.693327	204.001	217.35	246.7	233.805	264.697	240.366	Traf3ip2
ENSMUSG00000019843	0.595915	0.306337	0.577308	446.349	361.152	763.481	511.06	1416.74	446.835	Fyn
ENSMUSG00000019845	-0.159313	0.747013	0.873075	49.083	25.2477	40.3105	23.7943	48.7789	28.7618	Tube1
ENSMUSG00000019846	0.771692	0.0113725	0.15794	1208.67	1120.78	1825.26	2141.49	2093.19	2862.83	Lama4
ENSMUSG00000019848	-0.821944	0.101255	0.369755	1081.36	1191.03	1223.83	931.081	266.132	781.705	Popdc3
ENSMUSG00000019849	-0.158456	0.28453	0.557793	1234.75	1367.77	1198.03	1107.99	1210.86	1084.73	Prep
ENSMUSG00000019850	1.28821	0.0716828	0.327255	242.348	218.447	228.964	206.907	1209.43	267.074	Tnfaip3
ENSMUSG00000019851	-0.858512	0.109872	0.383363	87.4292	59.2772	45.9539	46.554	42.3229	16.4353	Perp
ENSMUSG00000019852	0.675883	0.51606	0.730006	46.0153	18.6613	30.636	21.7252	123.382	6.16324	Arfgef3
ENSMUSG00000019853	1.57423	0.040458	0.26733	21.4738	20.8568	59.6595	47.5886	199.42	58.5508	Hebp2
ENSMUSG00000019854	-0.199471	0.217969	0.496924	616.606	549.961	582.89	510.025	466.269	547.501	Reps1
ENSMUSG00000019856	1.58725	0.0449381	0.279104	10.7369	12.075	9.67452	21.7252	11.4774	64.714	Fam184a
ENSMUSG00000019857	-0.297089	0.358186	0.617537	423.341	408.354	383.756	394.157	213.049	383.148	Asf1a
ENSMUSG00000019861	0.051493	0.729107	0.862894	639.613	614.727	697.371	705.552	677.883	640.977	Gopc
ENSMUSG00000019863	-0.735768	0.0827047	0.344871	671.824	711.326	361.988	400.365	222.374	425.264	Qrsl1
ENSMUSG00000019864	-0.76371	0.134728	0.413278	1288.43	1456.68	536.936	770.728	381.623	780.677	Rtn4ip1
ENSMUSG00000019866	0.968503	0.0649174	0.315961	179.46	199.786	205.583	235.874	680.752	227.013	Crybg1
ENSMUSG00000019868	-0.0804981	0.624335	0.804168	512.304	518.127	454.702	452.091	446.901	504.359	Vta1
ENSMUSG00000019872	0.239018	0.464167	0.695161	2306.9	1870.52	1539.86	1957.34	3020.7	1765.77	Smpdl3a
ENSMUSG00000019873	0.895422	0.0307574	0.23933	740.847	614.727	852.164	949.702	2129.05	1027.21	Reep3
ENSMUSG00000019874	4.68784	NA	NA	4.60153	0	3.22484	0	192.246	7.19045	Fabp7
ENSMUSG00000019876	3.15101	NA	NA	7.66922	2.19545	20.9615	9.31081	263.263	3.08162	Pkib
ENSMUSG00000019877	-0.129941	0.329906	0.594767	6819.47	6606.11	6196.53	6010.64	5576.57	6344.03	Serinc1
ENSMUSG00000019878	-0.592352	0.00790213	0.131033	710.17	939.653	761.062	579.339	457.661	563.937	Hsf2
ENSMUSG00000019880	-1.8758	0.0288088	0.231538	32.2107	154.779	21.7677	11.3799	20.8028	24.653	Rspo3
ENSMUSG00000019883	1.72515	0.0235832	0.215196	401.867	576.306	545.804	2222.18	268.284	2549.53	Echdc1
ENSMUSG00000019889	-0.812284	0.00616596	0.115528	325.175	477.511	312.003	189.32	192.246	253.72	Ptprk
ENSMUSG00000019891	-0.84481	0.0503158	0.290358	99.6999	103.186	69.334	58.9684	29.4108	63.6868	Dcbld1
ENSMUSG00000019897	0.287604	0.240105	0.517845	322.107	294.191	373.275	370.363	487.072	350.278	Ccdc59
ENSMUSG00000019899	-0.439657	0.134994	0.413732	1730.18	1891.38	2360.58	1306.62	1917.44	1186.42	Lama2
ENSMUSG00000019906	-0.728083	0.0598558	0.307511	79.7599	62.5704	83.8458	53.7958	29.4108	54.442	Lin7a
ENSMUSG00000019907	0.0834374	0.774594	0.887968	707.103	744.258	776.38	643.48	1062.38	653.304	Ppp1r12a
ENSMUSG00000019913	-0.0139765	0.98843	0.994781	33.7446	111.968	13.7056	55.8648	12.9121	89.367	Sim1
ENSMUSG00000019916	0.190998	0.592839	0.78387	1550.72	1382.04	1428.6	1310.75	2449.7	1216.21	P4ha1
ENSMUSG00000019917	0.345989	0.209737	0.488874	283.761	256.868	358.763	435.539	299.847	410.883	2023-09-10
ENSMUSG00000019920	-0.42129	0.220937	0.499894	2105.97	2756.39	2120.33	1538.35	2431.77	1242.92	Lims1
ENSMUSG00000019923	0.196219	0.177616	0.460341	918.773	850.738	931.172	1043.84	956.927	1095	Zwint
ENSMUSG00000019927	-0.412151	0.375177	0.631313	3773.26	3079.12	4202.77	3946.75	1296.23	3066.21	Ube2d1
ENSMUSG00000019929	0.122326	0.827999	0.915523	6621.61	5660.97	13265.4	5654.76	15674.5	6479.62	Dcn
ENSMUSG00000019932	-2.2379	0.0422444	0.271822	234.678	382.009	2402.5	150.007	456.943	32.8706	Kera
ENSMUSG00000019933	-0.415085	0.482882	0.706921	510.77	343.588	344.252	448.988	98.9924	351.305	Mrln
ENSMUSG00000019942	1.73837	0.0539742	0.297474	23.0077	18.6613	25.7987	32.0706	175.03	17.4625	Cdk1
ENSMUSG00000019943	0.0344918	0.946614	0.976524	2716.44	3085.71	1978.44	1721.46	4641.17	1604.5	Atp2b1
ENSMUSG00000019944	-0.339907	0.535809	0.743472	1161.12	1098.82	1614.84	1616.98	395.97	1049.81	Rhobtb1
ENSMUSG00000019947	-0.320741	0.124207	0.401962	524.575	469.827	440.19	360.018	342.17	445.808	Arid5b
ENSMUSG00000019948	0.0183954	0.929204	0.968942	177.926	153.682	187.041	189.32	163.553	173.598	Actr6
ENSMUSG00000019951	0.497432	0.205323	0.487171	932.578	1212.99	721.558	1051.09	1956.89	1037.48	Uhrf1bp1l
ENSMUSG00000019952	0.483943	0.156075	0.438439	122.708	153.682	203.165	184.147	289.087	199.278	Poc1b
ENSMUSG00000019960	0.444748	0.402331	0.649526	495.432	416.038	468.408	391.054	1131.24	354.386	Dusp6
ENSMUSG00000019961	0.151895	0.545822	0.749753	1259.29	1163.59	1066.62	1289.03	1580.29	1004.61	Tmpo
ENSMUSG00000019966	-0.291843	0.356197	0.616253	963.255	882.572	624.812	668.309	510.026	839.228	Kitl
ENSMUSG00000019969	0.381888	0.16861	0.451141	983.195	956.119	1019.86	1043.84	1707.26	1103.22	Psen1
ENSMUSG00000019970	-0.411949	0.374778	0.631313	4152.12	3485.28	3465.09	1893.2	4679.9	1769.88	Sgk1
ENSMUSG00000019971	-0.00740987	0.986708	0.993911	134.978	107.577	77.3961	101.384	149.923	64.714	Cep290
ENSMUSG00000019975	0.907646	0.132426	0.410949	187.129	193.2	397.461	258.633	868.695	332.815	Ikbip
ENSMUSG00000019977	-0.335747	0.298763	0.568842	2362.12	2269	1907.49	2070.1	1121.91	1989.7	Hbs1l
ENSMUSG00000019978	1.12327	0.00119906	0.0474362	1151.92	1205.3	1878.47	2669.1	2503.5	4059.52	Epb41l2
ENSMUSG00000019979	1.34318	0.112809	0.387731	101.234	87.8181	217.677	115.868	786.201	130.455	Apaf1
ENSMUSG00000019984	0.062753	0.796993	0.900043	412.604	432.504	408.748	357.949	543.024	406.774	Med23
ENSMUSG00000019986	0.842221	0.0548454	0.299219	58.2861	72.4499	81.4272	79.6591	190.094	110.938	Ahi1
ENSMUSG00000019987	0.642844	0.509789	0.726903	32.2107	9.87953	19.349	17.5871	71.0163	6.16324	Arg1
ENSMUSG00000019988	-0.107693	0.533707	0.742254	437.146	446.774	445.028	442.781	429.685	360.55	Nedd1
ENSMUSG00000019989	-0.0947593	0.786954	0.89505	162.588	120.75	206.39	135.524	196.55	126.346	Enpp3
ENSMUSG00000019990	-0.880062	0.00136827	0.0511306	1573.72	1631.22	1040.82	840.042	662.102	804.303	Pde7b
ENSMUSG00000019992	0.800079	0.465678	0.695869	4.60153	6.58636	16.9304	3.1036	38.0188	8.21766	Mtfr2
ENSMUSG00000019996	0.40238	0.234433	0.51372	108.903	103.186	91.1017	96.2117	177.899	124.292	Map7
ENSMUSG00000019997	-0.5984	0.361419	0.621258	435.612	406.159	578.859	304.153	547.328	86.2854	Ctgf
ENSMUSG00000019998	0.4933	0.24414	0.522079	1170.32	1082.36	1108.54	1136.95	2535.78	1057	Stx7
ENSMUSG00000020000	0.606982	0.269477	0.545105	15.3384	28.5409	12.0931	19.6561	35.1495	29.789	Moxd1
ENSMUSG00000020003	-0.281885	0.427338	0.66968	794.532	792.558	511.943	658.998	387.362	680.011	Pex7
ENSMUSG00000020009	0.637621	0.0491909	0.287976	780.727	736.574	1115.79	1059.36	1766.8	1271.68	Ifngr1
ENSMUSG00000020010	1.88572	0.123579	0.401331	7.66922	3.29318	38.6981	49.6576	5.73869	130.455	Vnn3
ENSMUSG00000020014	0.585077	0.27475	0.550422	33.7446	51.5931	23.3801	81.7282	35.1495	46.2243	Cfap54
ENSMUSG00000020015	0.66485	0.056964	0.302845	337.446	309.559	297.491	431.401	712.315	351.305	Cdk17
ENSMUSG00000020017	1.39186	0.0609209	0.309609	628.876	474.218	1629.35	1100.74	4714.34	1356.94	Hal
ENSMUSG00000020018	-0.148955	0.446343	0.682627	283.761	294.191	277.336	272.082	278.327	219.822	Snrpf
ENSMUSG00000020019	-1.14271	6.58876e-06	0.00164804	751.584	1017.59	786.054	388.985	449.053	318.434	Ntn4
ENSMUSG00000020020	-0.931826	0.263097	0.539483	15.3384	6.58636	27.4111	5.17267	5.73869	15.4081	Usp44
ENSMUSG00000020021	0.749626	0.288052	0.559789	269.957	295.288	198.328	168.629	905.279	208.523	Fgd6
ENSMUSG00000020022	-0.681547	0.16402	0.446954	4929.78	5214.2	3199.04	3860.88	1272.56	3186.4	Ndufa12
ENSMUSG00000020023	0.335394	0.184815	0.46832	1316.04	1119.68	1408.45	1674.91	1257.49	1919.85	Tmcc3
ENSMUSG00000020024	-0.24159	0.402419	0.649533	797.599	913.308	530.486	564.856	661.384	667.685	Cep83
ENSMUSG00000020027	0.285484	0.567885	0.76554	524.575	472.022	857.807	1239.37	481.333	541.338	Socs2
ENSMUSG00000020029	-0.40988	0.390383	0.641531	13927.3	13334.1	8621.61	10502.6	4260.98	12245.3	Nudt4
ENSMUSG00000020032	-0.496698	0.104688	0.375097	1168.79	1296.41	734.457	722.105	680.752	863.881	Nuak1
ENSMUSG00000020034	-0.544531	0.00217502	0.0666604	1351.32	1500.59	1214.15	914.528	861.521	1011.8	Tcp11l2
ENSMUSG00000020038	-0.345082	0.320515	0.587118	518.44	484.097	308.778	323.809	266.132	441.699	Cry1
ENSMUSG00000020042	0.0665487	0.916656	0.962262	41.4138	14.2704	56.4347	25.8633	54.5176	36.9795	Btbd11
ENSMUSG00000020044	-0.406858	0.19569	0.479727	2274.69	2219.6	2459.75	2170.45	1141.28	1935.26	Timp3
ENSMUSG00000020048	0.852556	0.0913359	0.357577	4142.92	4157.09	4878.37	4896.45	14029	4869.99	Hsp90b1
ENSMUSG00000020053	1.46009	0.00820782	0.133424	727.043	602.652	2129.2	2686.68	3327.72	3506.89	Igf1
ENSMUSG00000020056	0.124969	0.428435	0.670308	391.13	375.422	377.306	432.435	433.271	380.067	Washc3
ENSMUSG00000020057	2.05568	0.000861169	0.038227	237.746	185.516	765.899	1400.76	1365.09	2184.87	Dram1
ENSMUSG00000020059	0.880963	0.219673	0.498345	23.0077	24.15	29.0235	43.4504	13.6294	84.231	Sycp3
ENSMUSG00000020061	-1.55557	0.0125413	0.163712	102303	133636	61459	27782.4	13068.4	60322.7	Mybpc1
ENSMUSG00000020063	-0.0365731	0.884547	0.945647	415.672	382.009	379.725	388.985	461.965	294.808	Sirt1
ENSMUSG00000020064	0.0968859	0.601141	0.788989	780.727	669.613	774.767	701.414	877.303	799.167	Herc4
ENSMUSG00000020067	-0.716168	0.202821	0.485871	13402.7	11818.1	9734.98	10106.4	2400.93	8771.32	Mypn
ENSMUSG00000020069	-0.0861483	0.677262	0.835593	900.367	1125.17	807.822	907.286	851.479	910.106	Hnrnph3
ENSMUSG00000020070	0.361766	0.19324	0.477497	237.746	234.913	245.088	249.323	400.274	271.183	Rufy2
ENSMUSG00000020072	0.236659	0.657052	0.824331	70.5569	72.4499	63.6906	100.35	32.9975	110.938	Pbld2
ENSMUSG00000020074	0.12654	0.650915	0.820682	717.839	817.806	846.52	777.97	1134.83	687.202	Ccar1
ENSMUSG00000020075	-0.0876172	0.458396	0.691503	1891.23	1790.39	1756.73	1762.85	1695.78	1656.89	Ddx21
ENSMUSG00000020076	-0.176242	0.152319	0.432462	1308.37	1288.73	1212.54	1156.61	1088.92	1124.79	Ddx50
ENSMUSG00000020077	1.51025	0.0524208	0.294484	320.574	344.686	297.491	310.36	2083.86	347.196	Srgn
ENSMUSG00000020078	0.182471	0.420257	0.664473	1705.64	1737.7	1585.01	1643.87	2351.43	1708.25	Vps26a
ENSMUSG00000020079	-0.435671	0.345759	0.606933	618.14	679.492	396.655	545.199	213.766	494.087	Supv3l1
ENSMUSG00000020083	-0.308332	0.621806	0.802443	53.6846	27.4431	32.2484	44.485	12.1947	34.925	Fam241b
ENSMUSG00000020085	1.50747	0.0161077	0.18023	713.238	901.233	994.056	2849.11	691.512	3877.71	Aifm2
ENSMUSG00000020086	0.462201	0.323894	0.589322	47.5492	49.3977	79.8148	49.6576	115.491	79.0949	H2afy2
ENSMUSG00000020087	0.486421	0.040592	0.267467	584.395	487.39	557.897	862.801	600.411	820.738	Tysnd1
ENSMUSG00000020088	-0.10942	0.446265	0.682627	4652.15	5029.78	4356.76	4068.82	4350.65	4592.64	Sar1a
ENSMUSG00000020089	0.411457	0.382794	0.636598	1101.3	1120.78	1152.07	1837.33	650.624	2001	Ppa1
ENSMUSG00000020091	-0.133889	0.764469	0.882951	3014.01	2738.83	1961.51	2699.1	1184.32	3147.36	Eif4ebp2
ENSMUSG00000020092	-0.0751596	0.854092	0.929314	489.297	475.315	570.796	661.067	261.828	536.202	Pald1
ENSMUSG00000020097	2.10258	0.00592826	0.113782	590.53	534.593	1069.03	1128.68	6885.71	1410.36	Sgpl1
ENSMUSG00000020098	-0.0284567	0.973334	0.988116	12.2708	13.1727	83.8458	42.4159	30.1281	35.9522	Pcbd1
ENSMUSG00000020099	-0.392965	0.154329	0.43545	332.844	462.143	412.779	383.812	264.697	273.237	Unc5b
ENSMUSG00000020100	1.9698	0.0140964	0.168809	210.137	144.9	261.212	241.046	1828.49	344.114	Slc29a3
ENSMUSG00000020101	2.10523	0.0134865	0.166117	635.012	564.231	1243.18	1027.29	8199.87	1282.98	Vsir
ENSMUSG00000020102	1.73637	0.000466149	0.0275581	61.3538	65.8636	153.18	220.356	403.143	316.38	Slc16a7
ENSMUSG00000020105	0.427063	0.202865	0.485871	148.783	130.629	200.746	207.941	164.987	275.292	Lrig3
ENSMUSG00000020107	-0.339362	0.115338	0.390202	967.856	865.008	764.287	766.59	578.891	706.718	Anapc16
ENSMUSG00000020108	-0.302799	0.383309	0.636915	414.138	328.22	663.511	341.396	410.317	389.311	Ddit4
ENSMUSG00000020109	-0.126115	0.642773	0.814373	1543.05	1406.19	1155.3	1372.83	942.58	1445.28	Dnajb12
ENSMUSG00000020111	-0.732355	0.000801586	0.0372186	2567.66	2828.84	2357.36	1698.7	1257.49	1712.35	Micu1
ENSMUSG00000020114	0.583248	0.0257072	0.221952	668.756	633.388	755.418	812.109	1291.21	978.928	Cand1
ENSMUSG00000020115	0.416201	0.26453	0.540562	595.132	589.479	656.255	631.066	1229.51	594.753	Tbk1
ENSMUSG00000020116	-0.207369	0.451799	0.687028	1156.52	1264.58	931.978	1091.43	727.379	1085.76	Pno1
ENSMUSG00000020120	3.47667	NA	NA	142.648	105.382	232.995	160.353	5040.72	155.108	Plek
ENSMUSG00000020121	1.3305	0.0107651	0.153829	55.2184	48.2999	107.226	100.35	248.198	183.87	Srgap1
ENSMUSG00000020122	0.597069	0.137632	0.416057	423.341	351.272	698.984	519.336	929.668	781.705	Egfr
ENSMUSG00000020123	0.358035	0.445264	0.681546	24.5415	38.4204	55.6285	37.2432	65.995	50.3331	Avpr1a
ENSMUSG00000020124	-0.719734	0.063699	0.314987	5254.95	5645.6	3303.04	3454.31	1810.56	3359.99	Usp15
ENSMUSG00000020128	0.0589436	0.671622	0.832729	848.216	785.972	750.581	849.352	796.244	836.147	Vps54
ENSMUSG00000020130	-0.0198719	0.915045	0.961352	972.458	1136.15	989.219	977.635	1154.19	922.432	Tbc1d15
ENSMUSG00000020131	0.330668	0.652257	0.82144	44.4815	70.2545	73.3651	101.384	17.2161	119.156	Pcsk4
ENSMUSG00000020132	-0.359927	0.0547936	0.299157	1724.04	1991.27	1476.98	1341.79	1367.24	1335.37	Rab21
ENSMUSG00000020133	0.623241	0.0299181	0.235877	319.04	312.852	391.012	430.366	682.187	463.27	2310011J03Rik
ENSMUSG00000020134	0.456445	0.342633	0.604914	421.807	504.954	441.803	422.09	1067.4	387.257	Peli1
ENSMUSG00000020135	-0.135007	0.775265	0.888538	35.2784	50.4954	47.5664	43.4504	22.9548	56.4964	Apc2
ENSMUSG00000020137	-0.203286	0.595008	0.785362	187.129	310.656	190.265	205.872	139.163	253.72	Thap2
ENSMUSG00000020142	0.448354	0.435747	0.674946	41.4138	54.8863	95.9389	47.5886	140.598	74.9861	Slc1a4
ENSMUSG00000020143	3.4977	NA	NA	150.317	76.8408	228.964	215.183	4743.03	195.169	Dock2
ENSMUSG00000020149	0.120593	0.61885	0.801158	3796.27	3815.7	3486.05	3417.07	5098.83	3546.95	Rab1
ENSMUSG00000020150	-0.130417	0.80468	0.903879	461.687	294.191	902.955	689	337.148	491.005	Gamt
ENSMUSG00000020151	-1.00832	0.0401137	0.266858	27.6092	32.9318	21.7677	14.4835	9.32538	17.4625	Ptprr
ENSMUSG00000020152	1.1623	0.0861967	0.3494	1918.84	2130.69	2135.65	2060.79	9731.39	2050.31	Actr2
ENSMUSG00000020153	-0.789767	0.101873	0.370606	7354.79	8124.27	4101.99	4933.69	1926.77	4466.3	Ndufs7
ENSMUSG00000020154	-0.316583	0.42224	0.665422	2877.49	3051.68	2075.99	2446.67	1235.97	2745.72	Ptprb
ENSMUSG00000020156	0.0624749	0.838125	0.920741	957.119	1007.71	1104.51	1144.19	723.793	1339.48	Mum1
ENSMUSG00000020160	0.152304	0.722603	0.859366	150.317	211.861	159.63	201.734	108.318	271.183	Meis1
ENSMUSG00000020163	-0.675058	0.167047	0.449672	3497.17	3855.21	2309.79	2842.9	938.994	2270.13	Uqcr11
ENSMUSG00000020166	-0.129806	0.3057	0.576458	1066.02	1138.34	1047.27	1023.15	964.1	985.092	Cnot2
ENSMUSG00000020167	0.222778	0.213674	0.492225	622.741	555.449	692.534	707.621	784.766	691.31	Tcf3
ENSMUSG00000020169	-0.631464	0.231079	0.510577	707.103	625.704	429.71	455.195	154.945	527.984	Best3
ENSMUSG00000020170	-0.076735	0.649401	0.819239	639.613	742.063	665.123	607.271	624.083	710.827	Frs2
ENSMUSG00000020171	0.292638	0.414631	0.659835	360.454	398.475	439.384	421.055	705.142	341.033	Yeats4
ENSMUSG00000020173	-0.76907	0.122307	0.399747	835.946	948.435	1352.01	944.53	293.391	603.998	Cobl
ENSMUSG00000020175	0.415142	0.412864	0.658713	19.94	30.7363	45.1477	26.8979	53.0829	49.3059	Rab36
ENSMUSG00000020176	-0.0344786	0.836649	0.920038	2059.95	2188.87	2475.06	1998.72	2225.18	2344.09	Grb10
ENSMUSG00000020178	0.661358	0.0578085	0.304826	105.835	163.561	100.776	163.456	172.878	249.611	Adora2a
ENSMUSG00000020180	-0.614984	0.0358473	0.253871	2104.44	1998.96	1319.77	1373.86	974.86	1191.56	Snrpd3
ENSMUSG00000020181	0.258546	0.611188	0.795802	95.0984	102.089	186.234	130.351	93.2538	237.285	Nav3
ENSMUSG00000020182	-0.483922	0.528566	0.738131	13.8046	16.4659	58.0471	28.967	23.6721	11.2993	Ddc
ENSMUSG00000020183	-0.939949	0.122041	0.399284	154.918	198.688	71.7527	103.453	32.2801	86.2854	Cpm
ENSMUSG00000020184	-0.179946	0.473351	0.701568	2237.88	2401.82	2300.12	1995.62	2550.13	1578.82	Mdm2
ENSMUSG00000020185	1.0187	0.0235774	0.215196	15.3384	20.8568	20.9615	30.0015	52.3656	33.8978	E2f7
ENSMUSG00000020186	1.77301	0.0117062	0.15871	52.1507	61.4727	144.312	158.284	566.696	159.217	Csrp2
ENSMUSG00000020189	1.47379	0.0582797	0.305648	572.124	713.522	579.665	611.41	3941.05	627.624	Osbpl8
ENSMUSG00000020190	0.176358	0.733472	0.865324	8443.82	10161.6	10035.7	13560.7	4111.77	14694.2	Mknk2
ENSMUSG00000020193	1.07675	0.0808159	0.343641	18.4061	6.58636	8.0621	15.518	25.8241	25.6802	Zpbp
ENSMUSG00000020196	0.374408	0.205861	0.487211	523.041	515.931	762.674	653.825	959.079	724.181	Cabin1
ENSMUSG00000020198	0.658393	0.00189984	0.0615088	1707.17	1571.94	1667.24	2132.17	3062.31	2610.13	Ap3d1
ENSMUSG00000020205	0.185502	0.67917	0.836524	191.731	218.447	262.018	282.428	353.647	128.401	Phlda1
ENSMUSG00000020211	-0.0921669	0.628518	0.806676	650.35	644.365	535.323	594.857	510.744	610.161	Sf3a2
ENSMUSG00000020212	0.945786	0.0456284	0.281194	44.4815	57.0817	53.2098	68.2792	158.531	70.8773	Mdm1
ENSMUSG00000020216	-0.76654	0.140615	0.419568	8066.49	7652.25	6439.2	6001.33	1654.18	5370.24	Jsrp1
ENSMUSG00000020218	-2.92518	3.80267e-13	1.17944e-09	95.0984	173.441	159.63	20.6907	15.7814	20.5441	Wif1
ENSMUSG00000020219	-0.0252334	0.912576	0.960221	937.179	1038.45	781.217	1007.64	755.355	946.058	Timm13
ENSMUSG00000020220	-0.180468	0.619223	0.801158	3805.47	3511.63	2189.67	3087.05	1928.92	3372.32	Vps13d
ENSMUSG00000020224	-0.0785142	0.768808	0.884975	312.904	351.272	279.755	295.877	362.972	233.176	Llph
ENSMUSG00000020225	-0.0961702	0.504283	0.723576	1595.2	1434.73	1601.94	1548.7	1378	1407.27	Tmbim4
ENSMUSG00000020227	0.61041	0.175785	0.458465	136.512	131.727	214.452	160.353	373.732	203.387	Irak3
ENSMUSG00000020228	-0.0895984	0.696972	0.845448	346.649	338.1	383.756	307.257	405.295	290.7	Helb
ENSMUSG00000020230	0.711778	0.115921	0.391485	207.069	173.441	351.507	341.396	580.325	278.373	Prmt2
ENSMUSG00000020231	0.627531	0.010257	0.150388	355.852	448.97	498.238	562.786	746.03	707.746	Dip2a
ENSMUSG00000020232	0.723418	0.05377	0.297265	523.041	559.84	624.006	700.379	1409.57	707.746	Hmg20b
[truncated: 14,000 more rows]

## Sheet: B6_Uninjured-vs-B6_PE
ID	log2FoldChange	pvalue	padj	rB6-12-N3	rB6-11-N2	rB6-10-N1	rB6-6-P3	rB6-5-P2	rB6-4-P1	Gene.name
ENSMUSG00000000001	0.819289	0.000443977	0.00199007	717.066	835.996	753.049	1085.95	1729.52	1255.49	Gnai3
ENSMUSG00000000028	0.194455	0.411529	0.526507	90.9281	112.314	91.1763	96.8979	116.703	123.569	Cdc45
ENSMUSG00000000031	0.294548	0.416117	0.530668	26903.2	30301.4	43619.4	57188.1	24500.3	41971.5	H19
ENSMUSG00000000037	0.603773	0.404584	0.519713	12.6609	10.5956	4.50253	11.3484	24.1817	7.12898	Scml2
ENSMUSG00000000056	-1.03037	0.000394998	0.001801	5883.85	4029.52	6523.04	3289.29	1956.61	2800.1	Narf
ENSMUSG00000000058	-0.685111	0.0463982	0.0944901	1110.7	2069.33	1059.22	761.216	1127.08	749.335	Cav2
ENSMUSG00000000078	1.73968	3.81219e-06	3.22484e-05	1099.19	730.04	637.108	1959.78	4146.64	2130.77	Klf6
ENSMUSG00000000085	-0.489562	0.0142753	0.0357197	993.303	845.532	952.286	769.945	539.357	677.253	Scmh1
ENSMUSG00000000088	-1.25734	2.31381e-06	2.0819e-05	6757.45	5962.17	7521.48	3524.11	1958.72	2983.08	Cox5a
ENSMUSG00000000093	-0.142704	0.650549	0.739901	141.572	166.352	153.086	197.288	105.138	114.856	Tbx2
ENSMUSG00000000094	0.692498	0.0107775	0.0285157	80.5692	60.3951	67.538	108.246	93.5727	133.866	Tbx4
ENSMUSG00000000120	0.960806	0.106718	0.184968	37.9826	118.671	45.0253	175.464	54.6717	162.382	Ngfr
ENSMUSG00000000126	-0.317572	0.393972	0.508797	478.811	281.844	521.168	422.51	208.173	396.847	Wnt9a
ENSMUSG00000000127	-0.319277	0.0776718	0.14336	334.938	334.822	399.6	288.075	256.536	311.299	Fer
ENSMUSG00000000131	0.43805	0.0182721	0.0439433	1447.94	1224.86	1445.31	1924.86	1560.25	2091.96	Xpo6
ENSMUSG00000000134	1.06741	0.000851456	0.00346311	397.091	565.807	407.479	711.457	1354.18	807.951	Tfe3
ENSMUSG00000000142	-0.154112	0.612547	0.708025	241.707	318.929	245.388	274.98	157.707	290.704	Axin2
ENSMUSG00000000148	0.21472	0.306264	0.420471	212.933	313.631	265.649	304.661	318.568	297.041	Brat1
ENSMUSG00000000149	0.257958	0.249365	0.359671	1197.03	1483.39	1205.55	1305.07	1924.02	1419.46	Gna12
ENSMUSG00000000154	1.04707	0.0527319	0.104498	16.1138	25.4295	18.0101	25.3157	69.391	29.308	Slc22a18
ENSMUSG00000000167	0.320095	0.613949	0.709181	9.2079	8.47651	12.382	20.0779	9.4624	7.92109	Pih1d2
ENSMUSG00000000168	-1.26141	3.91702e-06	3.3003e-05	9686.72	10936.8	10325.4	5326.76	2835.57	4746.32	Dlat
ENSMUSG00000000171	-1.00015	2.38193e-07	2.72252e-06	5642.14	6004.55	5724.97	3349.52	2299.36	3034.57	Sdhd
ENSMUSG00000000183	-1.66541	0.00238269	0.00817918	332.636	243.7	272.403	165.861	31.5413	69.7056	Fgf6
ENSMUSG00000000184	0.0753524	0.637792	0.729507	730.877	633.619	616.847	722.806	734.913	630.519	Ccnd2
ENSMUSG00000000194	-0.0663017	0.721485	0.796737	1670.08	1214.26	1535.36	1330.38	1521.34	1369.56	Gpr107
ENSMUSG00000000197	-0.264128	0.740377	0.811757	11.5099	7.41695	19.1358	20.9509	4.20551	6.33687	Nalcn
ENSMUSG00000000202	4.89773	1.19535e-10	2.69955e-09	2.30198	2.11913	5.62817	54.1231	181.888	63.3687	Btbd17
ENSMUSG00000000204	6.01117	7.23858e-19	5.0256e-17	14.9628	9.53608	23.6383	368.386	2129.04	603.587	Slfn4
ENSMUSG00000000223	-1.96101	0.000113881	0.000626071	186.46	761.827	408.605	151.021	87.2644	110.103	Drp2
ENSMUSG00000000244	3.24446	2.55686e-11	6.42203e-10	18.4158	19.0722	16.8845	104.754	284.924	126.737	Tspan32
ENSMUSG00000000253	-0.644093	0.0827409	0.150998	2879.77	2175.28	3462.45	2252.22	983.039	2213.94	Gmpr
ENSMUSG00000000266	0.0173595	0.950335	0.967372	225.594	281.844	251.016	309.899	175.58	281.199	Mid2
ENSMUSG00000000275	1.36571	3.49932e-06	3.00084e-05	644.553	815.864	601.088	1382.76	2456.02	1475.7	Trim25
ENSMUSG00000000276	-0.525674	0.0142124	0.0355904	299.257	438.659	416.484	267.997	260.742	273.278	Dgke
ENSMUSG00000000278	1.94002	6.22854e-06	4.94596e-05	611.175	1038.37	532.425	1760.75	4424.2	2189.39	Scpep1
ENSMUSG00000000282	1.02753	0.000254312	0.00123952	377.524	449.255	330.936	587.498	1042.97	731.116	Mnt
ENSMUSG00000000290	6.71261	3.90015e-48	5.16738e-45	189.913	107.016	139.579	7417.49	24920.8	13427	Itgb2
ENSMUSG00000000295	-0.193595	0.422382	0.536978	98.985	148.339	131.699	108.246	113.549	110.103	Hddc2
ENSMUSG00000000296	-0.107195	0.765178	0.830357	428.168	304.095	559.44	473.141	248.125	476.85	Tpd52l1
ENSMUSG00000000301	-0.822196	0.08274	0.150998	37.9826	98.5395	41.6484	37.537	28.3872	34.8528	Pemt
ENSMUSG00000000303	0.22183	0.698973	0.778438	63.3043	128.207	88.925	62.8527	208.173	57.0318	Cdh1
ENSMUSG00000000305	-1.14508	0.0373429	0.0793206	125.458	80.5269	306.172	103.881	47.312	80.003	Cdh4
ENSMUSG00000000308	-0.0847875	0.91626	0.943777	19.5668	9.53608	3.3769	6.11068	16.8221	7.92109	Ckmt1
ENSMUSG00000000317	-0.103158	0.702303	0.780998	180.705	217.211	190.232	220.857	129.32	196.443	Bcl6b
ENSMUSG00000000318	1.41594	0.000475991	0.00211096	207.178	172.709	157.589	336.96	782.225	316.051	Clec10a
ENSMUSG00000000320	-0.811093	0.224554	0.330817	19.5668	51.9186	86.6738	47.1395	12.6165	30.1001	Alox12
ENSMUSG00000000325	-0.340874	0.184036	0.283664	615.779	417.468	446.876	476.633	360.623	331.101	Arvcf
ENSMUSG00000000326	-0.590287	0.0342108	0.0738116	1099.19	1978.21	1418.3	900.015	1181.75	905.38	Comt
ENSMUSG00000000339	-0.289948	0.138019	0.22592	572.041	519.186	690.013	508.932	424.757	522	Rtca
ENSMUSG00000000340	-1.41252	7.3437e-07	7.47009e-06	1466.36	2324.68	1489.21	713.203	503.61	765.969	Dbt
ENSMUSG00000000346	0.31122	0.198922	0.301119	2059.12	2218.73	2156.71	1993.83	3429.6	2561.68	Dazap2
ENSMUSG00000000355	0.0645414	0.652833	0.741544	526.002	517.067	513.289	529.883	592.977	506.158	Mcts1
ENSMUSG00000000359	-0.116207	0.703633	0.782039	64.4553	77.3482	110.312	77.6929	67.2882	87.132	Rem1
ENSMUSG00000000374	-0.619871	9.02592e-06	6.86289e-05	1949.77	1718.61	1990.12	1259.67	1141.8	1279.26	Trappc10
ENSMUSG00000000378	-0.153543	0.242757	0.351864	744.689	687.657	683.259	639.875	659.214	603.587	Ccm2
ENSMUSG00000000381	0.242229	0.80725	0.863693	8.05692	4.23826	22.5127	7.85658	30.49	3.16844	Wap
ENSMUSG00000000384	-0.921133	1.80034e-05	0.000126206	1515.85	1399.68	1584.89	887.794	602.44	884.786	Tbrg4
ENSMUSG00000000385	2.3397	NA	NA	10.3589	13.7743	9.00507	1.74591	164.015	2.37633	Tmprss2
ENSMUSG00000000386	2.81105	9.70094e-06	7.30973e-05	16.1138	21.1913	52.9048	173.718	371.137	88.7162	Mx1
ENSMUSG00000000392	0.940503	0.000384451	0.00175896	370.618	257.474	378.213	547.342	808.51	575.863	Fap
ENSMUSG00000000399	-1.17355	1.99084e-05	0.000138039	7525.16	6843.72	7733.1	4013.84	2139.55	3643.7	Ndufa9
ENSMUSG00000000402	3.00793	4.04075e-09	6.76965e-08	9.2079	4.23826	13.5076	97.7708	59.9286	57.8239	Egfl6
ENSMUSG00000000409	2.13809	1.22117e-05	8.95439e-05	5.75494	12.7148	19.1358	45.3936	50.4662	69.7056	Lck
ENSMUSG00000000416	-0.467451	0.311984	0.426614	27.6237	25.4295	46.151	27.9345	14.7193	28.5159	Cttnbp2
ENSMUSG00000000420	-0.451205	6.45652e-05	0.000386347	2936.17	2646.79	2821.96	2002.56	2080.68	2064.24	Galnt1
ENSMUSG00000000435	0.0706621	0.8499	0.897249	69.0593	37.0847	59.6586	72.4552	43.1065	57.8239	Myf5
ENSMUSG00000000439	-0.826461	2.72874e-06	2.40999e-05	1287.96	1308.56	1349.63	854.622	622.416	746.959	Mkrn2
ENSMUSG00000000440	-1.72441	0.00327311	0.0106338	636.496	2166.81	433.369	255.775	440.527	283.575	Pparg
ENSMUSG00000000441	-0.726582	0.000911857	0.00367028	3184.78	2564.14	3009.94	2036.6	1366.79	1888.39	Raf1
ENSMUSG00000000486	1.14616	0.00330718	0.010722	24.1707	58.276	36.0203	103.881	83.0589	76.0424	2023-09-01
ENSMUSG00000000489	0.660902	0.00267584	0.00900575	740.085	1008.7	915.14	1209.91	1683.26	1320.45	Pdgfb
ENSMUSG00000000530	0.911927	0.00215939	0.00752186	516.794	356.013	509.912	657.334	1163.88	781.019	Acvrl1
ENSMUSG00000000531	0.170467	0.384938	0.49993	162.289	202.377	173.348	221.73	188.197	195.651	Grasp
ENSMUSG00000000532	-0.191734	0.269815	0.381552	1853.09	1548.02	1713.21	1692.66	1305.81	1478.08	Acvr1b
ENSMUSG00000000538	-0.62291	0.0239715	0.0548432	3591.08	2620.3	2891.75	2355.23	1357.33	2197.31	Tom1l2
ENSMUSG00000000552	-0.321321	0.425166	0.539569	702.103	1352	534.676	535.121	906.288	631.311	Zfp385a
ENSMUSG00000000555	2.11255	4.31193e-10	8.58015e-09	521.398	351.775	460.384	1315.54	2788.26	1663.43	Itga5
ENSMUSG00000000561	0.102223	0.573502	0.674616	456.942	447.136	432.243	451.317	421.603	560.021	Wdr77
ENSMUSG00000000563	-0.97477	0.000432378	0.00194466	14463.3	10640.1	14871.9	8183.94	4738.56	7416.52	Atp5f1
ENSMUSG00000000567	1.21394	0.000728965	0.00302923	96.683	81.5864	69.7893	168.48	129.32	276.446	Sox9
ENSMUSG00000000568	0.157918	0.188785	0.28919	1667.78	1637.03	1725.6	1820.11	2001.82	1791.75	Hnrnpd
ENSMUSG00000000579	-0.1744	0.452391	0.565916	97.834	80.5269	102.433	86.4224	83.0589	79.2109	Dynlt1c
ENSMUSG00000000581	-0.10843	0.536181	0.641972	959.924	731.099	956.788	835.417	800.099	819.833	C1d
ENSMUSG00000000594	2.23128	3.74757e-06	3.18283e-05	550.172	1432.53	634.857	2446.89	6283.04	3562.91	Gm2a
ENSMUSG00000000600	0.0048126	0.970113	0.980038	650.308	662.227	711.4	664.318	662.368	703.393	Krit1
ENSMUSG00000000605	-0.256386	0.0585663	0.114041	2124.72	1855.3	2218.62	1746.78	1753.7	1688.78	Clcn4
ENSMUSG00000000627	2.40277	0.0227418	0.0526152	4.60395	8.47651	0	45.3936	7.35965	16.6343	Sema4f
ENSMUSG00000000628	-1.06979	0.000177442	0.000909461	8183.52	8016.66	10871.4	5183.6	2899.7	4812.06	Hk2
ENSMUSG00000000631	-0.413267	0.139579	0.228028	9944.54	7053.52	9172.79	8138.55	4564.03	6948.38	Myo18a
ENSMUSG00000000682	5.44392	7.02159e-28	1.2404e-25	31.0767	38.1443	18.0101	601.465	2006.03	1194.5	Cd52
ENSMUSG00000000686	-2.14404	0.000250741	0.00122512	136.968	330.584	65.2867	46.2665	45.2093	29.308	Abhd15
ENSMUSG00000000690	-0.160309	0.583968	0.684294	58.7004	99.599	76.5431	74.2011	67.2882	68.9135	Hoxb6
ENSMUSG00000000693	1.04636	9.56798e-07	9.49051e-06	208.329	176.947	159.84	330.849	435.271	360.41	Loxl3
ENSMUSG00000000706	0.84978	0.464967	0.577856	3.45296	7.41695	14.6332	8.72954	36.7982	0.792109	Btn1a1
ENSMUSG00000000708	-0.606292	0.00405484	0.0127457	2822.22	2587.46	2810.71	2001.68	1371	2025.42	Kat2b
ENSMUSG00000000711	-0.564816	0.000579447	0.00249665	4559.06	3969.13	4423.74	3062.32	2507.54	3184.28	Rab5b
ENSMUSG00000000732	0.290965	0.273981	0.386344	73.6632	69.9312	81.0456	76.8199	112.497	86.3399	Icosl
ENSMUSG00000000738	-0.762904	0.000275097	0.00132298	3459.87	2968.9	3154.02	2082.87	1454.06	2108.59	Spg7
ENSMUSG00000000739	0.101522	0.743352	0.813838	55.2474	44.5017	50.6535	67.2174	46.2606	47.5265	Sult5a1
ENSMUSG00000000740	0.255531	0.037873	0.0802001	6846.08	6007.73	6593.96	7427.96	8117.69	7670.78	Rpl13
ENSMUSG00000000743	0.0317949	0.838402	0.888473	1513.55	1437.83	1631.04	1425.53	1760.01	1500.25	Chmp1a
ENSMUSG00000000751	-0.0581051	0.805145	0.862369	2128.18	1774.77	2126.32	2185.88	1421.46	2182.26	Rpa1
ENSMUSG00000000753	1.33221	3.75916e-09	6.35142e-08	1343.2	885.795	1276.47	3082.4	3162.55	2580.69	Serpinf1
ENSMUSG00000000759	-0.152857	0.315174	0.430051	558.229	564.748	487.399	456.555	515.175	477.642	Tubgcp3
ENSMUSG00000000776	-0.348858	0.0813444	0.14886	621.534	494.816	683.259	497.584	418.449	495.86	Polr3d
ENSMUSG00000000782	1.24214	0.000725244	0.0030185	18.4158	15.8935	24.7639	51.5043	41.0038	46.7344	Tcf7
ENSMUSG00000000787	-0.670055	3.50855e-09	5.97883e-08	9022.6	8743.52	9278.59	5914.26	5302.1	5779.23	Ddx3x
ENSMUSG00000000792	2.46514	0.0497024	0.0999013	3.45296	9.53608	5.62817	3.49181	96.7268	3.16844	Slc5a5
ENSMUSG00000000794	2.83954	1.3131e-10	2.94043e-09	108.193	65.693	182.353	982.946	516.227	1048.75	Kcnn3
ENSMUSG00000000804	-0.138762	0.527114	0.63426	530.605	708.848	667.501	518.534	693.91	521.208	Usp32
ENSMUSG00000000805	-2.73459	3.93378e-10	7.87698e-09	208.329	423.826	155.337	47.1395	34.6955	36.437	Car4
ENSMUSG00000000811	-0.207782	0.455726	0.568751	177.252	310.452	204.865	200.779	181.888	217.038	Txnrd3
ENSMUSG00000000823	-0.289481	0.0177679	0.0430168	818.352	894.272	874.617	717.568	703.372	696.264	Zfp512b
ENSMUSG00000000826	0.00884582	0.950915	0.967714	1976.25	2059.79	1912.45	1777.33	2176.35	2032.55	Dnajc5
ENSMUSG00000000827	0.0633729	0.62882	0.721901	1037.04	1147.51	1092.99	1204.68	1066.1	1153.31	Tpd52l2
ENSMUSG00000000838	-0.047334	0.813392	0.868977	424.715	608.19	533.55	477.506	543.563	495.86	Fmr1
ENSMUSG00000000861	2.98001	0.00330914	0.0107257	0	7.41695	1.12563	14.8402	38.901	15.0501	Bcl11a
ENSMUSG00000000869	0.476378	0.465488	0.578187	26.4727	13.7743	9.00507	19.205	37.8496	11.8816	Il4
ENSMUSG00000000876	-0.867238	0.00388917	0.0123052	603.118	901.689	452.505	390.21	317.516	365.162	Pxmp4
ENSMUSG00000000881	2.68996	1.74049e-13	5.83799e-12	126.609	136.684	137.327	525.518	1306.86	754.088	Dlg3
ENSMUSG00000000884	0.0113795	0.965708	0.977513	69.0593	61.4547	75.4174	77.6929	71.4937	58.6161	Gnb1l
ENSMUSG00000000889	5.62176	3.07341e-05	0.000202168	0	1.05956	0	16.5861	12.6165	29.308	Dbh
ENSMUSG00000000901	0.240268	0.421082	0.535926	81.7202	131.386	122.694	118.722	165.066	114.064	Mmp11
ENSMUSG00000000902	0.492381	0.0212392	0.0498203	392.487	523.425	381.59	530.756	673.933	621.805	Smarcb1
ENSMUSG00000000915	0.268641	0.356135	0.471535	267.029	328.465	251.016	412.907	228.149	377.836	Hip1r
ENSMUSG00000000916	-0.420411	0.0322818	0.0703079	300.408	278.665	283.66	245.3	178.734	219.414	Nsun5
ENSMUSG00000000934	-0.748355	0.00042765	0.00192557	390.185	434.421	364.705	283.71	198.71	224.959	Top1mt
ENSMUSG00000000938	-0.397059	0.262306	0.372957	549.021	368.728	677.631	544.723	269.153	396.847	Hoxa10
ENSMUSG00000000942	-0.892611	0.00146935	0.00547842	77.1162	64.6334	63.0355	37.537	38.901	34.0607	Hoxa4
ENSMUSG00000000948	-1.26356	0.00272234	0.00913711	32.2277	54.0378	73.1662	21.8238	24.1817	20.5948	Gm38393
ENSMUSG00000000957	2.69211	2.60333e-16	1.30982e-14	513.341	468.327	599.963	2287.14	4980.38	2954.57	Mmp14
ENSMUSG00000000958	1.55178	1.77588e-06	1.65018e-05	69.0593	72.0504	47.2766	144.037	243.92	165.551	Slc7a7
ENSMUSG00000000959	-0.564546	0.000381223	0.00174798	1423.77	1456.9	1434.06	1085.08	836.897	994.097	Oxa1l
ENSMUSG00000000976	-0.237665	0.0895181	0.160855	514.492	469.387	478.394	394.575	414.243	430.907	Heatr6
ENSMUSG00000000982	7.41369	3.18116e-22	3.37182e-20	2.30198	3.17869	2.25127	206.017	791.688	326.349	Ccl3
ENSMUSG00000000983	0.0508657	0.921459	0.947012	74.8142	148.339	145.207	130.943	197.659	53.8634	Wfdc18
ENSMUSG00000001016	-0.0383552	0.785919	0.847141	726.273	739.576	737.29	711.457	652.906	779.435	Ilf2
ENSMUSG00000001017	-0.18315	0.352312	0.467564	3998.53	3035.65	3773.12	3505.78	2689.43	3322.1	Chtop
ENSMUSG00000001018	-0.325705	0.0837517	0.152598	1945.17	1591.47	2022.76	1650.76	1273.22	1510.55	Snapin
ENSMUSG00000001020	3.71383	3.20939e-25	4.47598e-23	85.1731	98.5395	73.1662	730.662	1656.97	985.383	S100a4
ENSMUSG00000001025	2.13027	8.36727e-12	2.27016e-10	584.702	476.804	485.148	1706.62	3272.94	1792.54	S100a6
ENSMUSG00000001027	-1.09635	0.000828609	0.00338317	18716.2	13157.7	18099.1	9665.34	4689.15	9016.57	Scn4a
ENSMUSG00000001029	-0.324457	0.223928	0.330018	110.495	97.4799	144.081	105.627	95.6754	80.003	Icam2
ENSMUSG00000001034	1.43099	5.29802e-07	5.60434e-06	186.46	208.734	176.724	389.337	701.269	453.086	Mapk7
ENSMUSG00000001036	-0.854158	4.23391e-05	0.000267867	953.018	1125.26	999.562	648.605	446.836	605.963	Epn2
ENSMUSG00000001039	-0.0550083	0.874075	0.914813	44.8885	52.9782	45.0253	53.2502	30.49	53.0713	B9d1
ENSMUSG00000001052	0.277236	0.253273	0.363889	799.937	1069.1	776.687	876.446	1307.91	1023.4	Sec24b
ENSMUSG00000001053	0.233812	0.319066	0.434094	123.156	154.696	111.438	139.673	173.477	145.748	N4bp3
ENSMUSG00000001054	0.178545	0.359926	0.475288	318.824	386.741	355.7	363.149	468.915	370.707	Rmnd5b
ENSMUSG00000001056	0.190624	0.342873	0.457618	499.529	639.977	445.751	578.768	641.341	590.121	Nhp2
ENSMUSG00000001062	0.182127	0.32204	0.437094	481.113	614.547	485.148	569.166	657.111	568.734	Vps9d1
ENSMUSG00000001065	0.106609	0.44955	0.563674	393.638	399.456	418.736	415.526	461.555	428.531	Zfp276
ENSMUSG00000001082	1.25367	4.32823e-05	0.000272928	94.381	137.743	97.9301	198.16	341.698	248.722	Mfsd10
ENSMUSG00000001089	-0.503813	6.46625e-05	0.000386347	737.783	724.742	775.561	544.723	512.021	521.208	Luzp1
ENSMUSG00000001098	0.0142274	0.934299	0.956196	750.444	655.87	711.4	661.699	823.229	655.074	Kctd10
ENSMUSG00000001100	-1.01389	4.98613e-06	4.08631e-05	2924.66	2768.64	2757.8	1673.45	1044.02	1466.19	Poldip2
ENSMUSG00000001105	0.115031	0.569755	0.671162	421.262	594.415	524.545	548.215	611.902	509.326	Ift20
ENSMUSG00000001119	0.96303	0.000153197	0.00080359	5211.67	3099.22	4213.25	6973.15	9355.16	8085.85	Col6a1
ENSMUSG00000001120	-0.0979142	0.801929	0.860276	44.8885	69.9312	52.9048	39.2829	75.6992	42.7739	Pcbp3
ENSMUSG00000001123	0.841555	0.0117371	0.0305066	273.935	385.681	328.685	446.079	866.336	460.215	Lgals9
ENSMUSG00000001127	-0.365783	0.0922535	0.164728	3217.01	2427.46	3134.89	2601.4	1845.17	2365.24	Araf
ENSMUSG00000001128	1.664	0.000230985	0.00114442	332.636	186.483	199.237	446.952	1256.4	573.487	Cfp
ENSMUSG00000001131	4.11375	2.5362e-17	1.42485e-15	28.7747	13.7743	24.7639	229.587	625.57	308.13	Timp1
ENSMUSG00000001134	-0.391263	0.0228182	0.0527361	216.386	246.878	253.267	181.574	177.683	186.938	Uxt
ENSMUSG00000001138	-0.0573861	0.750998	0.819838	459.244	603.951	472.766	494.965	506.764	475.265	Cnnm3
ENSMUSG00000001143	-0.468502	0.0245752	0.0560216	1361.62	1313.86	1177.41	1066.75	725.451	990.928	Lman2l
ENSMUSG00000001150	-0.422466	0.00315739	0.0103333	1039.34	945.131	1007.44	788.277	671.831	770.722	Mcm3ap
ENSMUSG00000001151	-0.834901	0.006319	0.0183835	3428.79	1820.33	2715.03	1730.19	1131.28	1602.44	Pcnt
ENSMUSG00000001156	1.43298	0.000546888	0.00237567	194.517	306.214	154.212	337.833	836.897	594.874	Mxd1
ENSMUSG00000001157	0.5895	0.01309	0.0332085	183.007	250.057	178.976	276.726	360.623	285.159	Gmcl1
ENSMUSG00000001158	-0.0841153	0.659728	0.747028	508.737	451.374	520.043	536.867	393.215	464.968	Snrnp27
ENSMUSG00000001166	1.76893	0.00553208	0.0164586	8.05692	26.4891	6.7538	28.8075	66.2368	46.7344	Oas1c
ENSMUSG00000001173	-0.298401	0.174556	0.272351	852.882	817.983	583.078	577.022	685.499	571.11	Ocrl
ENSMUSG00000001175	-0.24282	0.250629	0.361002	21520	13958.7	17673.6	15353.5	13886.6	15677.4	Calm1
ENSMUSG00000001211	-1.3816	3.48544e-08	4.85246e-07	6526.1	5897.53	4152.46	2405.86	1722.16	2232.95	Agpat3
ENSMUSG00000001227	0.173463	0.592812	0.691826	200.272	291.38	144.081	192.923	274.41	250.306	Sema6b
ENSMUSG00000001228	0.973104	0.0566561	0.11096	73.6632	60.3951	27.0152	54.1231	141.936	120.401	Uhrf1
ENSMUSG00000001229	-0.720415	0.000454391	0.00203046	2069.48	1403.92	1718.84	1102.54	954.651	1093.11	Dpp9
ENSMUSG00000001240	-0.264101	0.227974	0.334894	392.487	315.75	278.031	308.153	269.153	243.97	Ramp2
ENSMUSG00000001247	0.601654	0.184552	0.284211	37.9826	36.0252	25.8896	33.1722	78.8534	40.3976	Lsr
ENSMUSG00000001248	0.662758	2.39774e-07	2.73862e-06	1192.42	1225.92	1260.71	1997.32	1781.03	2044.43	Gramd1a
ENSMUSG00000001249	0.223835	0.554947	0.658592	109.344	85.8247	202.614	185.066	142.987	136.243	Hpn
ENSMUSG00000001270	4.63133	2.7532e-28	4.97421e-26	217.537	403.694	309.549	5043.05	12402.1	5629.52	Ckb
ENSMUSG00000001280	0.477087	0.00549892	0.0163752	726.273	852.949	760.928	968.106	1234.32	1056.67	Sp1
ENSMUSG00000001281	2.33152	5.44686e-07	5.75413e-06	49.4925	58.276	61.9098	178.956	494.148	182.185	Itgb7
ENSMUSG00000001285	0.0692601	0.642744	0.733596	279.69	289.261	265.649	284.583	293.335	297.833	Myg1
ENSMUSG00000001288	0.33177	0.0801769	0.147232	500.68	567.926	511.037	705.347	737.016	547.347	Rarg
ENSMUSG00000001289	0.587692	4.30533e-05	0.000271629	926.545	1012.94	1100.87	1521.56	1615.97	1432.92	Pfdn5
ENSMUSG00000001300	-0.664699	0.000274495	0.00132048	349.9	316.81	354.574	239.189	186.094	217.83	Efnb2
ENSMUSG00000001305	-0.126112	0.501374	0.610738	225.594	233.104	227.378	208.636	181.888	236.841	Rrp15
ENSMUSG00000001313	0.857524	0.0100389	0.0268882	86.3241	56.1569	88.925	110.865	186.094	122.777	Rnd2
ENSMUSG00000001323	-0.793729	9.97747e-05	0.000559548	691.744	834.936	799.2	526.391	370.085	444.373	Srr
ENSMUSG00000001333	0.0264488	0.934691	0.956227	1271.84	1040.49	1441.94	1502.35	767.506	1552.53	Sync
ENSMUSG00000001334	-1.8473	0.000736465	0.0030548	2064.87	794.673	3374.65	882.556	349.058	500.613	Fndc5
ENSMUSG00000001348	0.763633	0.168351	0.264383	649.157	1896.62	557.188	1017.86	2743.05	1508.18	Acp5
ENSMUSG00000001349	-1.7973	0.00088292	0.00357189	93.23	95.3608	64.1611	29.6804	35.7469	7.92109	Cnn1
ENSMUSG00000001366	-0.664495	0.0161101	0.0395635	1416.87	1484.45	1511.73	1174.12	610.851	998.057	Fbxo9
ENSMUSG00000001376	-0.197063	0.239109	0.347495	915.035	775.601	982.678	722.806	772.763	835.675	Vps50
ENSMUSG00000001380	0.193952	0.124016	0.207901	880.506	884.736	787.943	969.852	979.885	971.125	Hars
ENSMUSG00000001383	0.506252	0.00223026	0.007732	1102.65	975.858	1206.68	1720.59	1429.87	1514.51	Zmat2
ENSMUSG00000001403	-0.502274	0.169846	0.266388	4750.13	3305.84	4987.68	4218.11	1722.16	3267.45	Ube2c
ENSMUSG00000001415	-0.329044	0.0550141	0.108278	2016.53	1932.64	2308.67	1854.15	1447.75	1678.48	Smg5
ENSMUSG00000001416	0.141767	0.291706	0.405582	2179.97	1975.03	2241.14	2404.11	2175.3	2475.34	Cct3
ENSMUSG00000001418	1.13514	0.000645843	0.00273455	497.227	609.249	440.123	818.831	1666.43	913.301	Glmp
ENSMUSG00000001419	-0.447109	0.0470471	0.0955877	7239.71	5516.09	6908.01	5575.56	3766.04	5080.59	Mef2d
ENSMUSG00000001420	-2.47945	3.08317e-06	2.69189e-05	113.948	458.791	176.724	53.2502	39.9524	41.1897	Tmem79
ENSMUSG00000001424	0.242892	0.109978	0.189749	1663.18	1603.12	1374.4	1686.55	1885.12	1920.07	Snd1
ENSMUSG00000001435	1.2898	1.46985e-08	2.22352e-07	577.796	758.648	584.204	1438.63	1911.41	1348.17	Col18a1
ENSMUSG00000001436	-1.09075	0.00412938	0.012934	229.047	543.556	257.77	146.656	159.809	177.432	Slc19a1
ENSMUSG00000001440	-0.0342391	0.759099	0.825997	3406.92	3673.51	3329.62	3292.78	3429.6	3444.09	Kpnb1
ENSMUSG00000001441	-0.0907671	0.651491	0.740607	2055.66	1638.09	2465.14	1961.53	1892.48	1928.79	Npepps
ENSMUSG00000001444	-0.18084	0.76199	0.827971	8.05692	11.6552	25.8896	13.0943	13.6679	13.4659	Tbx21
ENSMUSG00000001445	-0.524034	0.00952168	0.0257326	931.149	1212.14	843.099	721.933	643.443	711.314	Mrpl10
ENSMUSG00000001467	0.313652	0.423537	0.538017	191.064	523.425	407.479	384.1	557.23	453.878	Cyp51
ENSMUSG00000001472	-0.261966	0.0221413	0.0515068	5993.19	5770.39	5558.38	4707.84	4628.17	5108.31	Tcf25
ENSMUSG00000001473	1.85615	1.36576e-19	1.05409e-17	794.182	532.961	651.742	2295.87	2277.29	2588.61	Tubb6
ENSMUSG00000001482	-0.31046	0.0648386	0.123679	1399.6	1105.13	1417.17	1109.52	1011.43	1040.83	Def8
ENSMUSG00000001493	1.27235	2.08016e-06	1.89635e-05	155.383	115.492	154.212	436.477	289.129	300.209	Meox1
ENSMUSG00000001504	0.451566	0.405274	0.52048	69.0593	55.0973	51.7791	42.7747	150.347	48.3186	Irx2
ENSMUSG00000001506	2.42225	1.29268e-19	1.01243e-17	10363.5	6897.76	7640.8	39739.5	56975.2	36761	Col1a1
ENSMUSG00000001507	-0.737072	0.000535971	0.00233655	284.294	342.239	247.639	186.812	156.655	180.601	Itga3
ENSMUSG00000001508	-0.493098	0.165988	0.261602	4012.34	2605.47	3846.29	3023.91	1409.9	2999.72	Sgca
ENSMUSG00000001517	1.34445	0.0142964	0.0357669	28.7747	26.4891	19.1358	25.3157	96.7268	67.3293	Foxm1
ENSMUSG00000001518	-0.79273	2.84161e-05	0.000188245	551.323	506.472	597.711	356.165	267.05	331.101	Itfg2
ENSMUSG00000001520	-0.465696	0.222389	0.328297	103.589	132.445	121.568	132.689	57.8258	68.1214	Nrip2
ENSMUSG00000001521	0.332053	0.0430921	0.0889793	316.522	267.01	299.418	397.194	352.212	361.202	Tulp3
ENSMUSG00000001524	-0.544907	0.00174998	0.00633925	390.185	317.869	342.193	254.902	224.995	239.217	Gtf2h4
ENSMUSG00000001525	1.37694	1.85707e-08	2.75169e-07	1590.67	1633.85	1409.29	3057.96	5183.29	3794.99	Tubb5
ENSMUSG00000001542	-0.251866	0.188366	0.288714	1174.01	883.676	866.738	769.072	869.49	817.456	Ell2
ENSMUSG00000001552	-0.111306	0.633115	0.725522	2216.8	2038.6	2688.01	2520.22	1649.61	2256.72	Jup
ENSMUSG00000001555	1.70015	1.54329e-10	3.39374e-09	235.953	165.292	165.468	528.137	768.557	544.971	Fkbp10
ENSMUSG00000001558	-0.0881818	0.895636	0.930764	13.8119	10.5956	9.00507	16.5861	4.20551	10.2974	Klhl10
ENSMUSG00000001569	-0.101228	0.498957	0.608819	576.645	546.735	643.862	522.899	542.511	581.408	Nom1
ENSMUSG00000001576	-0.00221935	0.993365	0.996122	1083.08	1631.73	1040.09	1078.97	1521.34	1150.14	Ergic1
ENSMUSG00000001583	0.738486	0.378499	0.493235	9.2079	9.53608	6.7538	7.85658	30.49	4.75265	Tnk1
ENSMUSG00000001588	2.07375	3.37881e-10	6.85201e-09	18.4158	20.1317	27.0152	76.8199	97.7782	101.39	Acap1
ENSMUSG00000001604	-0.986488	0.00525908	0.0157704	3414.98	2175.28	3833.91	1941.45	968.319	1845.61	Tcea3
ENSMUSG00000001622	-0.303482	0.454712	0.567952	1270.69	2055.55	1887.69	1096.43	2258.36	871.32	Csn3
ENSMUSG00000001627	-0.766238	3.49268e-06	2.99677e-05	1667.78	1339.29	1481.33	941.917	902.083	795.277	Ifrd1
ENSMUSG00000001630	-0.411431	0.0393224	0.0825329	467.301	505.412	450.253	427.747	304.9	336.646	Stk38l
ENSMUSG00000001632	0.237403	0.252428	0.362936	605.42	786.196	572.947	671.301	840.051	805.575	Brpf1
ENSMUSG00000001642	-0.250898	0.192597	0.293606	3779.84	3057.9	3697.71	3137.4	2448.66	3265.86	Akr1b3
ENSMUSG00000001656	0.479037	0.221496	0.327435	107.042	63.5738	119.317	164.988	82.0075	156.045	Hoxc11
ENSMUSG00000001657	-1.04335	0.0363456	0.0776275	155.383	492.697	166.594	163.242	129.32	102.974	Hoxc8
ENSMUSG00000001661	-0.83088	0.0159366	0.0392041	339.541	660.108	344.444	310.772	220.789	224.167	Hoxc6
ENSMUSG00000001663	-0.540206	0.0518737	0.103183	219.839	290.321	195.86	122.214	176.632	186.938	Gstt1
ENSMUSG00000001665	0.999672	3.73203e-05	0.000239836	66.7573	92.1821	82.1712	138.8	171.375	172.68	Gstt3
ENSMUSG00000001666	-0.684463	0.0603421	0.116784	294.653	701.431	387.218	250.538	274.41	335.854	Ddt
ENSMUSG00000001672	0.285795	0.60913	0.705254	17.2648	18.0126	12.382	21.8238	27.3358	9.50531	Marveld3
ENSMUSG00000001674	0.100207	0.491861	0.60201	407.45	430.183	441.248	428.62	490.994	452.294	Ddx18
ENSMUSG00000001687	-0.150616	0.300386	0.414426	3733.81	3060.02	3552.5	2929.63	3235.09	3155.76	Ubl3
ENSMUSG00000001700	0.237657	0.267688	0.37905	339.541	243.7	326.434	323.866	399.524	349.32	Gramd3
ENSMUSG00000001707	-0.0834129	0.680705	0.764573	421.262	381.443	458.133	426.001	322.773	439.62	Eef1e1
ENSMUSG00000001729	0.57648	0.00595948	0.0175074	2005.02	2122.31	1995.75	2391.89	3691.39	3048.83	Akt1
ENSMUSG00000001739	-1.75742	0.00409627	0.0128527	81.7202	175.888	33.769	39.2829	23.1303	23.7633	Cldn15
ENSMUSG00000001741	0.300283	0.165587	0.261151	116.25	135.624	140.704	156.259	185.043	143.372	Il16
ENSMUSG00000001750	3.72262	1.17092e-19	9.26191e-18	377.524	514.948	389.469	3325.08	9279.46	4321.75	Tcirg1
ENSMUSG00000001751	2.27663	5.83024e-09	9.51694e-08	186.46	234.164	199.237	625.035	1608.61	771.514	Naglu
ENSMUSG00000001755	-0.99133	0.0430933	0.0889793	428.168	1398.62	432.243	369.259	430.014	337.438	Ppat
ENSMUSG00000001761	0.182633	0.341143	0.455975	317.673	414.29	346.695	413.78	364.828	445.165	Smo
ENSMUSG00000001763	-0.246013	0.618378	0.713106	88.6261	32.8465	69.7893	61.1068	30.49	68.9135	Tspan33
ENSMUSG00000001767	0.0159096	0.917914	0.944835	634.194	552.033	584.204	626.781	538.306	623.39	Crnkl1
ENSMUSG00000001768	1.72914	1.05951e-07	1.29978e-06	610.024	727.92	598.837	1342.6	3016.4	2063.44	Rin2
ENSMUSG00000001774	-0.292654	0.172576	0.269785	2075.23	1418.76	1983.37	1663.85	1400.44	1406.79	Chordc1
ENSMUSG00000001783	0.0336116	0.784027	0.845847	1496.28	1541.67	1410.42	1507.59	1444.59	1600.06	Rtcb
ENSMUSG00000001785	-0.421993	0.0127613	0.0325566	694.046	552.033	704.646	472.268	493.096	490.315	Pwp1
ENSMUSG00000001786	-0.115584	0.626167	0.719491	250.915	287.142	238.634	220.857	299.643	198.027	Fbxo7
ENSMUSG00000001794	0.317581	0.0469729	0.0954772	4208.01	5342.32	4352.82	6057.43	5480.83	5788.73	Capns1
ENSMUSG00000001802	-0.703645	0.00193198	0.00685422	543.266	542.497	419.861	364.022	252.331	307.338	Lrp3
ENSMUSG00000001827	1.4291	0.0252538	0.057285	10.3589	13.7743	6.7538	16.5861	48.3634	19.0106	Folr1
ENSMUSG00000001829	-1.20486	5.60563e-06	4.52636e-05	2339.96	2987.97	2541.68	1388.87	790.636	1233.31	Clpb
ENSMUSG00000001833	0.141905	0.361382	0.476661	2832.58	2385.08	3052.72	2910.43	3103.67	3110.61	2023-09-07
ENSMUSG00000001844	-0.125376	0.507379	0.616305	485.717	499.055	387.218	427.747	375.342	453.878	Zdhhc4
ENSMUSG00000001847	0.10236	0.478848	0.590216	4606.25	4243.55	4349.45	4346.44	5304.2	4520.57	Rac1
ENSMUSG00000001855	-0.148911	0.40245	0.517515	501.831	530.842	626.978	463.538	555.128	479.226	Nup214
ENSMUSG00000001864	2.89816	7.76603e-19	5.34511e-17	156.534	191.781	160.966	1405.46	762.249	1628.58	Aif1l
ENSMUSG00000001865	-2.36565	2.4443e-05	0.000165722	127.76	61.4547	103.558	6.11068	26.2845	24.5554	Cpa3
ENSMUSG00000001870	0.476014	0.0147813	0.0367946	627.288	487.399	520.043	812.72	646.598	812.704	Ltbp1
ENSMUSG00000001891	-1.58499	3.51974e-06	3.01024e-05	17108.3	9265.89	16688.6	5626.19	3222.47	5504.36	Ugp2
ENSMUSG00000001909	-0.187587	0.223835	0.329941	1064.66	1003.41	1050.22	898.269	813.767	1024.2	Trmt1
ENSMUSG00000001910	0.125163	0.366225	0.481247	1007.11	1069.1	1141.39	1089.45	1253.24	1167.57	Nacc1
ENSMUSG00000001911	-0.347226	0.244075	0.353387	10270.3	7597.07	10104.8	9158.16	4768	8061.29	Nfix
ENSMUSG00000001918	-1.87135	0.000582403	0.00250599	4667.26	14512.8	3358.89	1902.17	2698.89	1559.66	Slc1a5
ENSMUSG00000001924	-0.420966	0.000293406	0.00139918	6011.61	5756.61	5521.23	4403.18	4045.7	4463.53	Uba1
ENSMUSG00000001930	-0.172546	0.520147	0.62788	1470.96	1166.58	1597.27	1028.34	1663.28	1066.97	Vwf
ENSMUSG00000001942	0.253619	0.293982	0.407962	323.428	353.894	266.775	329.976	469.966	327.141	Siae
ENSMUSG00000001943	-0.539644	0.0452319	0.0925298	154.232	114.433	97.9301	91.6601	77.802	82.3793	Vsig2
ENSMUSG00000001946	-0.624556	0.000219253	0.00109516	689.442	708.848	675.38	515.043	394.267	434.868	Esam
ENSMUSG00000001948	-0.276849	0.591035	0.690438	25.3217	29.6678	34.8946	38.41	11.5652	23.7633	Spa17
ENSMUSG00000001962	0.21089	0.382579	0.497556	485.717	505.412	487.399	461.793	746.479	504.573	Fam50a
ENSMUSG00000001964	0.109512	0.541037	0.646035	709.009	532.961	638.234	681.777	627.673	717.651	Emd
ENSMUSG00000001983	-1.09878	0.00017507	0.000899626	1658.57	1178.24	1640.05	817.958	467.863	803.198	Taco1
ENSMUSG00000001986	1.21072	0.00100861	0.00400598	50.6435	29.6678	47.2766	68.0904	120.908	106.143	Gria3
ENSMUSG00000001988	0.0788783	0.91218	0.941397	21.8688	3.17869	12.382	12.2214	13.6679	13.4659	Npas1
ENSMUSG00000001995	0.187619	0.358862	0.474395	429.319	376.145	507.661	500.202	560.385	435.66	Sipa1l2
ENSMUSG00000001998	-0.425148	0.023367	0.053811	549.021	417.468	557.188	392.829	365.88	375.46	Ap4e1
ENSMUSG00000001999	1.22184	0.00010832	0.000600588	227.896	336.941	229.629	436.477	820.075	598.042	Blvra
ENSMUSG00000002006	0.694578	0.0569383	0.111389	73.6632	65.693	34.8946	115.23	85.1616	81.5872	Pdzd4
ENSMUSG00000002007	-0.412728	0.246832	0.356664	1080.78	718.384	1071.6	866.843	410.038	878.449	Srpk3
ENSMUSG00000002010	-1.17298	4.67002e-05	0.000291313	9878.93	13111	10415.5	5901.17	3245.6	5667.54	Idh3g
ENSMUSG00000002012	0.452273	0.136574	0.224069	156.534	149.399	144.081	228.714	131.422	254.267	Pnck
ENSMUSG00000002014	-0.176524	0.208216	0.312334	1167.1	1163.4	1172.91	1149.68	968.319	981.423	Ssr4
ENSMUSG00000002015	0.627007	0.0525868	0.104275	1569.95	2560.97	1443.06	2493.16	3796.53	2320.09	Bcap31
ENSMUSG00000002017	-0.485032	0.0214612	0.0501929	1537.72	1291.61	1610.78	1220.39	846.359	1104.2	Fam98a
ENSMUSG00000002020	-1.4123	0.062651	0.12033	194.517	1073.34	96.8045	168.48	201.865	142.58	Ltbp2
ENSMUSG00000002028	-0.0617259	0.667111	0.753349	1606.78	1448.42	1481.33	1303.32	1552.89	1490.75	Kmt2a
ENSMUSG00000002031	0.256834	0.22664	0.333181	319.975	380.383	292.665	328.231	424.757	434.076	Ift46
ENSMUSG00000002032	-0.340355	0.401108	0.51629	226.745	183.305	315.177	247.046	99.8809	224.959	Tmem25
ENSMUSG00000002033	1.80525	0.0521653	0.103568	0	12.7148	3.3769	19.205	21.0276	16.6343	Cd3g
ENSMUSG00000002043	0.440303	0.467093	0.579546	59.8514	232.045	56.2817	104.754	221.841	146.54	Trappc6a
ENSMUSG00000002052	-0.113879	0.273472	0.385763	2097.1	2016.35	1985.62	1891.69	1848.32	1895.52	Supt6
ENSMUSG00000002055	0.325671	0.452441	0.565916	77.1162	34.9656	81.0456	67.2174	63.0827	110.895	Spag5
ENSMUSG00000002058	0.933293	0.00523598	0.0157129	112.797	211.913	167.719	241.808	410.038	289.912	Unc119
ENSMUSG00000002059	-0.886917	0.11807	0.200448	238.255	1007.65	247.639	252.284	310.157	245.554	Rab34
ENSMUSG00000002064	0.0300646	0.871098	0.912838	958.773	755.469	1052.47	969.852	898.928	955.283	Sdf2
ENSMUSG00000002068	1.42624	0.0646053	0.123338	9.2079	26.4891	3.3769	16.5861	49.4148	39.6054	Ccne1
ENSMUSG00000002076	2.18234	0.000784184	0.00323043	10.3589	4.23826	3.3769	17.4591	26.2845	37.2291	Hsf2bp
ENSMUSG00000002083	1.50284	3.80165e-06	3.22016e-05	78.2672	174.828	109.186	338.706	364.828	324.765	Bbc3
ENSMUSG00000002102	0.0080327	0.973259	0.98228	5116.14	3930.98	5235.32	5345.1	3622	5393.47	Psmc3
ENSMUSG00000002103	0.733094	0.00520661	0.0156454	839.07	923.94	792.446	1086.83	1899.84	1262.62	Acp2
ENSMUSG00000002104	-0.241356	0.587603	0.68749	634.194	316.81	644.988	586.625	223.944	538.634	Rapsn
ENSMUSG00000002105	0.0374495	0.803326	0.861059	784.974	785.137	753.049	886.921	720.194	776.267	Slc39a13
ENSMUSG00000002107	0.0298297	0.865951	0.909422	2063.72	2265.35	1646.8	2060.17	1969.23	2071.36	Celf2
ENSMUSG00000002108	-0.419984	0.109456	0.189033	764.256	973.739	578.575	537.739	682.344	512.494	Nr1h3
ENSMUSG00000002109	-0.321622	0.16336	0.258383	102.438	135.624	113.689	102.136	88.3158	91.0925	Ddb2
ENSMUSG00000002111	4.61523	2.67277e-25	3.79414e-23	70.2103	62.5143	60.7842	798.753	2615.83	1328.37	Spi1
ENSMUSG00000002129	0.234736	0.117051	0.199208	689.442	609.249	744.044	789.15	776.969	836.467	Sf3a1
ENSMUSG00000002147	0.902797	0.000840792	0.00342237	942.659	1146.45	903.883	1414.18	2490.72	1692.74	Stat6
ENSMUSG00000002204	3.9782	4.78714e-15	2.03505e-13	13.8119	14.8339	23.6383	149.275	451.041	224.167	Napsa
ENSMUSG00000002205	-0.0778798	0.594433	0.692941	509.888	446.076	452.505	430.366	464.709	439.62	Vrk3
ENSMUSG00000002210	0.168338	0.292552	0.40658	370.618	406.873	413.107	458.301	479.428	401.599	Smg9
ENSMUSG00000002221	-0.0697539	0.742228	0.813223	394.789	497.995	344.444	356.165	422.654	400.807	Paxip1
ENSMUSG00000002222	-0.681737	0.00417917	0.0130505	5601.86	4769.1	6167.34	3982.41	2555.9	3770.44	Rmnd5a
ENSMUSG00000002227	1.39591	0.000529052	0.00231146	86.3241	127.148	93.4276	169.353	419.5	220.206	Mov10
ENSMUSG00000002228	-0.549172	0.0781961	0.144127	958.773	736.397	1165.03	735.027	431.065	787.356	Ppm1j
ENSMUSG00000002233	2.01838	5.95321e-14	2.18088e-12	819.503	887.915	814.958	2671.24	4682.84	2866.64	Rhoc
ENSMUSG00000002249	0.484364	0.0743774	0.138323	252.066	248.998	285.911	454.809	254.434	390.51	Tead3
ENSMUSG00000002250	-0.552383	0.00292895	0.00970761	1238.46	1039.43	1216.81	886.921	667.625	826.962	Ppard
ENSMUSG00000002257	2.20367	1.74886e-08	2.60904e-07	40.2846	57.2165	74.2918	179.828	380.599	232.088	Def6
ENSMUSG00000002265	0.720968	0.0758083	0.140524	4807.68	2398.85	2801.7	6238.13	3083.69	7173.34	Peg3
ENSMUSG00000002266	1.16033	0.00711823	0.0203037	601.967	203.436	379.338	955.884	602.44	1088.36	Zim1
ENSMUSG00000002274	-1.09152	6.75781e-07	6.96773e-06	232.5	234.164	282.534	119.595	97.7782	133.074	Metrn
ENSMUSG00000002279	-0.634694	0.0194742	0.0463435	366.014	623.024	377.087	292.439	302.797	285.159	Lmf1
ENSMUSG00000002280	-0.584459	0.00148291	0.00552539	982.944	924.999	1068.23	773.437	571.95	638.44	Narfl
ENSMUSG00000002289	-2.30791	0.00243948	0.00834092	1393.85	4299.71	391.72	210.382	694.961	323.973	Angptl4
ENSMUSG00000002297	1.76926	9.02021e-05	0.000512187	23.0198	32.8465	15.7589	58.4879	118.806	68.1214	Dbf4
ENSMUSG00000002307	0.235895	0.194319	0.2957	476.509	493.757	429.992	509.805	640.289	500.613	Daxx
ENSMUSG00000002308	-0.0111061	0.954213	0.969515	275.086	375.086	299.418	318.628	300.694	323.18	Cd320
ENSMUSG00000002319	-0.0685904	0.705499	0.783674	1652.82	1238.63	1386.78	1429.9	1224.86	1423.42	Ipo4
ENSMUSG00000002320	0.332016	0.0866994	0.156711	650.308	773.482	650.616	788.277	1030.35	794.485	Tm9sf1
ENSMUSG00000002324	5.65431	0.000169194	0.000873097	0	2.11913	0	74.2011	3.15413	32.4765	Rec8
ENSMUSG00000002325	1.21126	3.12162e-06	2.718e-05	340.692	381.443	360.203	670.428	1119.72	717.651	Irf9
ENSMUSG00000002326	0.850125	0.0181152	0.043663	164.591	216.151	117.066	208.636	411.089	278.822	Gmpr2
ENSMUSG00000002329	0.153606	0.335066	0.45039	468.452	506.472	577.45	605.83	544.614	575.863	Mdp1
ENSMUSG00000002332	0.279471	0.17451	0.272347	729.726	766.065	732.787	797.88	1120.77	788.148	Dhrs1
ENSMUSG00000002342	-0.3989	0.158843	0.252697	1839.28	1422.99	1824.65	1546.87	857.925	1451.94	Tmem161a
ENSMUSG00000002343	-0.344356	0.180478	0.279507	311.918	229.925	230.755	245.3	161.912	200.404	Armc6
ENSMUSG00000002345	-0.432789	0.0131402	0.0333145	310.767	324.227	326.434	213.001	269.153	231.296	Borcs8
ENSMUSG00000002346	-1.72764	1.36308e-05	9.87769e-05	1632.1	2746.39	1196.55	759.47	375.342	548.139	Slc25a42
ENSMUSG00000002365	-0.0471219	0.720499	0.795943	1159.04	1221.68	1122.26	1047.54	1201.73	1142.22	Snx9
ENSMUSG00000002372	0.128898	0.365066	0.480016	1373.13	1149.63	1372.15	1456.09	1408.85	1393.32	Ranbp3
ENSMUSG00000002379	-0.859366	0.00352934	0.0113451	1841.58	1292.67	1900.07	1120	631.878	1021.82	Ndufa11
ENSMUSG00000002393	-0.218625	0.298368	0.412321	713.613	1034.13	745.169	758.597	685.499	698.64	Nr2f6
ENSMUSG00000002395	0.02113	0.908496	0.939214	1072.72	1016.12	1337.25	1179.36	1046.12	1249.95	Use1
ENSMUSG00000002396	0.0257819	0.878633	0.917791	286.596	317.869	300.544	283.71	342.749	296.249	Ocel1
ENSMUSG00000002409	-0.351785	0.202748	0.305747	1544.63	1895.56	1817.9	1565.21	912.596	1641.25	Dyrk1b
ENSMUSG00000002413	0.252281	0.199845	0.302286	407.45	450.315	451.379	433.858	611.902	514.871	Braf
ENSMUSG00000002416	-0.947064	0.00103982	0.00410737	2007.32	1558.62	2128.57	1154.04	652.906	1145.39	Ndufb2
ENSMUSG00000002428	0.743168	0.0262164	0.0591813	172.648	291.38	177.85	300.296	482.583	293.08	Hltf
ENSMUSG00000002455	-0.136204	0.220974	0.326946	1206.24	1236.51	1249.45	1153.17	1085.02	1120.83	Prpf6
ENSMUSG00000002458	1.59086	0.000112604	0.000620554	98.985	140.922	78.7943	192.05	479.428	289.912	Rgs19
ENSMUSG00000002475	-0.0312602	0.943421	0.962305	28.7747	54.0378	42.7741	26.1886	57.8258	39.6054	Abhd3
ENSMUSG00000002477	0.451627	0.0106869	0.0283281	189.913	183.305	212.745	244.427	283.872	273.278	Snrpd1
ENSMUSG00000002486	0.394095	0.0730816	0.136424	170.346	169.53	181.227	193.796	277.564	214.661	Tchp
ENSMUSG00000002489	-0.57376	0.103018	0.179868	349.9	541.437	333.187	243.554	387.959	192.482	Tiam1
ENSMUSG00000002496	-0.450666	0.0109892	0.0289362	2681.8	2581.1	2725.16	2118.66	1592.84	2131.56	Tsc2
ENSMUSG00000002500	-1.06376	0.00544653	0.0162405	13890.1	8631.21	13579.6	7654.06	3098.41	6516.68	Rpl3l
ENSMUSG00000002504	-0.520187	0.0112554	0.0294762	1125.67	861.426	1147.02	769.072	795.893	621.013	Slc9a3r2
ENSMUSG00000002524	0.0323462	0.796437	0.855924	1397.3	1487.63	1489.21	1491.88	1395.18	1585.01	Puf60
ENSMUSG00000002546	-0.504597	0.00197315	0.00697292	2666.84	2410.51	2681.26	1868.99	1570.76	2027.01	Golga2
ENSMUSG00000002550	-2.08437	0.000760057	0.00314282	1018.62	4795.59	870.114	510.678	582.464	483.186	Uck1
ENSMUSG00000002565	-0.382864	0.364955	0.47997	93.23	78.4077	132.825	109.119	42.0551	81.5872	Scin
ENSMUSG00000002578	0.725574	0.131532	0.217972	12.6609	9.53608	13.5076	23.5697	17.8734	17.4264	Ikzf4
ENSMUSG00000002580	0.275994	0.0845047	0.153635	341.843	364.49	361.328	428.62	475.223	390.51	Mien1
ENSMUSG00000002588	-2.08934	5.17736e-05	0.000318063	141.572	242.64	82.1712	56.742	24.1817	28.5159	Pon1
ENSMUSG00000002602	0.370384	0.185494	0.285081	2318.09	1459.02	1522.98	1876.85	2848.18	2126.81	Axl
ENSMUSG00000002603	3.07874	2.29543e-19	1.69745e-17	166.893	225.687	202.614	1067.62	2413.96	1549.36	Tgfb1
ENSMUSG00000002608	0.00344291	0.985477	0.990524	1441.04	1272.54	1342.88	1476.16	1096.59	1491.54	Ccdc97
ENSMUSG00000002617	0.442888	0.149444	0.241023	49.4925	84.7651	55.156	80.3117	95.6754	82.3793	Zfp40
ENSMUSG00000002625	-0.350728	0.00437016	0.0135441	979.491	990.692	943.281	782.167	718.091	783.396	Akap8l
ENSMUSG00000002635	-0.273316	0.110728	0.190753	428.168	354.954	392.846	339.579	292.283	339.815	Pdcd2l
ENSMUSG00000002658	0.298154	0.0811635	0.148649	611.175	615.607	653.993	704.474	896.826	712.898	Gtf2f1
ENSMUSG00000002660	-0.838187	0.000405367	0.00184141	674.479	968.441	700.144	517.662	395.318	397.639	Clpp
ENSMUSG00000002661	-0.417167	0.0685696	0.129553	377.524	445.017	469.389	371.878	249.177	345.359	Alkbh7
ENSMUSG00000002668	2.80168	5.33044e-09	8.75502e-08	52.9454	38.1443	33.769	147.529	479.428	243.97	Dennd1c
ENSMUSG00000002679	0.0834231	0.709696	0.786797	292.351	220.389	247.639	298.55	219.738	285.951	Med6
ENSMUSG00000002688	-2.27628	6.21994e-07	6.48465e-06	157.685	378.264	133.95	53.2502	43.1065	41.9818	Prkd1
ENSMUSG00000002699	3.08821	2.87299e-12	8.35058e-11	32.2277	47.6804	41.6484	189.431	543.563	302.586	Lcp2
ENSMUSG00000002718	-0.517174	0.0292508	0.0647804	2234.07	1662.46	2187.11	1587.03	1089.23	1573.13	Cse1l
ENSMUSG00000002728	0.0657139	0.666358	0.752672	1085.38	948.31	974.798	977.708	1162.82	1009.15	Naa20
ENSMUSG00000002731	0.451505	0.210071	0.314433	139.27	261.712	129.448	201.652	307.002	217.83	Prkra
ENSMUSG00000002732	0.639999	0.0110133	0.0289911	166.893	207.675	149.709	236.57	336.441	245.554	Fkbp7
ENSMUSG00000002733	-0.103708	0.673043	0.758808	415.507	475.744	365.831	299.423	476.274	395.262	Plekha3
ENSMUSG00000002741	-0.0730368	0.56944	0.67098	2037.25	1907.22	2135.33	1830.58	2057.55	1892.35	Ykt6
ENSMUSG00000002748	-0.122198	0.236906	0.344613	2509.15	2577.92	2550.68	2374.43	2253.1	2389	Baz1b
ENSMUSG00000002763	-0.644535	0.0274715	0.0614822	1453.7	2581.1	1413.8	1258.8	1168.08	1059.05	Pex6
ENSMUSG00000002767	-0.815435	0.00143761	0.0053869	1641.31	1360.48	1573.64	1104.29	628.724	865.775	Mrpl2
ENSMUSG00000002768	-0.114401	0.488384	0.599044	367.165	440.779	386.092	347.436	396.37	360.41	Mea1
ENSMUSG00000002769	-1.3402	0.00938028	0.0254196	41.4356	29.6678	61.9098	25.3157	17.8734	9.50531	Gnmt
ENSMUSG00000002771	0.929849	0.0365622	0.0779853	27.6237	38.1443	14.6332	54.1231	60.9799	38.8133	Grin2d
ENSMUSG00000002778	0.125457	0.527525	0.634522	1113.01	1294.79	1052.47	1104.29	1501.37	1170.74	Kdelr1
ENSMUSG00000002781	-1.50388	2.70216e-06	2.39074e-05	2175.37	2581.1	1906.82	938.425	468.915	941.025	Tmem143
ENSMUSG00000002797	-0.181908	0.373586	0.488579	218.688	181.185	225.127	199.906	159.809	190.106	Ggct
ENSMUSG00000002799	-0.321897	0.342921	0.457622	1122.21	1015.06	1464.45	1312.92	584.566	983.007	Jag2
ENSMUSG00000002803	-0.724693	0.00107082	0.00420995	499.529	484.221	454.756	348.309	223.944	297.041	Btbd6
ENSMUSG00000002804	0.678595	0.0229424	0.0529792	80.5692	83.7056	100.181	167.607	97.7782	156.838	Nudt14
ENSMUSG00000002808	-0.887812	0.0105514	0.0280343	4620.07	2633.02	4855.98	2633.7	1430.93	2478.51	Epdr1
ENSMUSG00000002812	-0.132486	0.26729	0.378656	3184.78	3382.13	3405.04	2967.17	2888.14	3240.52	Flii
ENSMUSG00000002814	0.0463164	0.820083	0.874304	216.386	286.082	256.644	229.587	281.769	273.278	Top3a
ENSMUSG00000002820	-0.921036	0.00028455	0.00136337	1847.34	1579.81	1735.73	1172.38	664.471	888.746	Atg4d
ENSMUSG00000002825	0.261402	0.183314	0.282716	166.893	144.101	142.955	170.226	201.865	172.68	Qtrt1
ENSMUSG00000002831	-2.5598	7.23464e-13	2.28221e-11	14865	12962.7	7145.52	2672.98	1532.91	1725.21	Plin4
ENSMUSG00000002833	-0.0230879	0.874818	0.915356	737.783	878.379	850.979	805.736	772.763	849.141	Hdgfl2
ENSMUSG00000002835	0.936224	0.000910779	0.00366687	58.7004	52.9782	60.7842	87.2954	135.628	107.727	Chaf1a
ENSMUSG00000002844	0.495815	0.000994	0.00395684	790.729	696.134	832.969	1030.96	1171.24	1069.35	Adprh
ENSMUSG00000002845	0.0962066	0.633785	0.726028	395.94	382.503	292.665	356.165	423.705	365.954	Tmem39a
ENSMUSG00000002846	-0.792837	0.000989056	0.00394011	881.657	763.946	973.673	578.768	373.239	558.437	Timmdc1
ENSMUSG00000002847	0.0324111	0.940667	0.960481	277.388	308.333	202.614	158.005	448.939	200.404	Pla1a
ENSMUSG00000002870	0.128592	0.439933	0.554151	336.089	283.963	336.564	355.292	324.876	364.37	Mcm2
ENSMUSG00000002871	0.583713	0.0207128	0.0488014	727.424	553.092	560.565	784.785	1181.75	793.693	Tpra1
ENSMUSG00000002881	0.00767996	0.974637	0.983358	469.603	707.789	533.55	555.199	672.882	493.484	Nab1
ENSMUSG00000002885	1.35415	2.06582e-05	0.000142802	887.412	803.15	893.753	1501.48	3223.53	1882.84	Adgre5
ENSMUSG00000002897	1.68056	2.50601e-07	2.84797e-06	157.685	154.696	118.191	301.169	621.365	458.631	Il17ra
ENSMUSG00000002900	-0.233297	0.341801	0.456621	2040.7	2694.47	1751.49	1584.41	2202.64	1732.34	Lamb1
ENSMUSG00000002908	-1.31951	1.47283e-05	0.000105623	631.892	439.719	674.254	309.899	173.477	215.454	Kcnn1
ENSMUSG00000002910	-1.33509	0.0325402	0.0707737	1329.39	436.54	187.981	316.009	233.406	224.959	Arrdc2
ENSMUSG00000002944	0.931329	0.0361296	0.0772873	14640.6	18843.3	9948.35	16344.3	46085.1	20398.4	Cd36
ENSMUSG00000002948	-0.279876	0.108325	0.187365	1489.38	1294.79	1627.67	1289.35	1062.94	1280.05	Map2k7
ENSMUSG00000002949	-0.708374	0.000359505	0.00166253	1994.66	2171.05	1998	1453.47	994.604	1322.82	Timm44
ENSMUSG00000002957	-0.198105	0.149857	0.241493	2372.19	2488.92	2103.81	2040.97	2115.37	1916.11	Ap2a2
ENSMUSG00000002963	0.0220038	0.87582	0.915891	656.063	626.202	691.139	713.203	619.262	670.124	Pnkp
ENSMUSG00000002968	-0.523511	0.00103938	0.00410666	1803.6	1776.89	1749.23	1400.22	1071.35	1234.9	Med25
ENSMUSG00000002980	-0.78031	0.000553935	0.00240038	1138.33	935.595	1211.18	789.15	575.104	548.139	Bcam
ENSMUSG00000002981	-0.252188	0.0735061	0.136987	2318.09	2522.82	2145.46	1814.87	2070.16	1981.86	Clptm1
ENSMUSG00000002983	0.909986	0.00445563	0.01375	168.044	290.321	238.634	306.407	536.203	468.136	Relb
ENSMUSG00000002984	-0.490387	0.00787674	0.0220868	908.13	1261.94	1015.32	778.675	745.427	743.79	Tomm40
ENSMUSG00000002985	1.90416	0.00029666	0.00141216	5588.05	14904.9	4729.91	19759.3	49405.3	25243.7	Apoe
ENSMUSG00000002996	-0.163283	0.19705	0.298883	2739.35	2503.75	2371.71	2179.77	2278.34	2341.47	Hbp1
ENSMUSG00000002997	-3.67788	1.64443e-06	1.5398e-05	1866.9	10937.9	1124.51	235.697	558.282	294.664	Prkar2b
ENSMUSG00000003031	-0.067103	0.590804	0.69032	1619.44	1604.18	1785.25	1675.2	1553.94	1551.74	Cdkn1b
ENSMUSG00000003032	0.28004	0.460287	0.573276	790.729	416.409	383.841	629.4	847.411	455.463	Klf4
ENSMUSG00000003033	-0.0968339	0.617271	0.712191	735.481	950.429	719.28	673.047	819.024	758.048	Ap1m1
ENSMUSG00000003037	1.02506	0.000918489	0.0036951	402.846	557.331	387.218	650.35	1238.52	854.685	Rab8a
ENSMUSG00000003038	0.953988	1.27468e-05	9.30064e-05	614.628	528.722	713.651	969.852	1310.02	1317.28	Hmgn2
ENSMUSG00000003039	0.704215	0.0211271	0.0495867	524.851	857.187	633.732	924.458	1471.93	889.538	Fam32a
ENSMUSG00000003051	-0.583827	0.539431	0.644951	13.8119	15.8935	10.1307	2.61886	22.0789	2.37633	Elf3
ENSMUSG00000003062	1.56835	9.16438e-07	9.13508e-06	165.742	186.483	165.468	356.165	733.862	446.749	Stard3nl
ENSMUSG00000003068	-0.579299	0.00137186	0.0051796	4843.36	4432.16	4859.36	3604.43	2597.96	3256.36	Stk11
ENSMUSG00000003070	0.750155	0.0544889	0.107324	25.3217	24.37	14.6332	31.4263	38.901	38.0212	Efna2
ENSMUSG00000003072	-1.08509	2.13131e-06	1.93743e-05	5849.32	5845.61	6140.33	3302.38	2040.73	3062.29	Atp5d
ENSMUSG00000003099	-0.473387	0.000633789	0.00269054	2121.27	1969.73	2110.56	1594.01	1338.4	1532.73	Ppp5c
ENSMUSG00000003119	-0.159846	0.359292	0.474805	425.866	509.65	458.133	379.735	466.812	402.391	Cdk12
ENSMUSG00000003123	-3.16265	1.8264e-07	2.13044e-06	4457.78	14939.9	2720.66	868.589	1079.77	522	Lipe
ENSMUSG00000003131	0.494214	0.0181063	0.0436567	810.296	916.523	726.033	1003.02	1393.08	1060.63	Pafah1b2
ENSMUSG00000003134	0.637738	0.00031257	0.00147333	429.319	430.183	482.897	719.314	596.131	771.514	Tbc1d8
ENSMUSG00000003135	-0.230883	0.0899096	0.161395	752.746	679.181	710.275	610.195	573.001	640.816	Cnot11
ENSMUSG00000003153	0.0192116	0.966782	0.978226	150.779	130.326	61.9098	83.8036	176.632	87.9241	Slc2a3
ENSMUSG00000003154	-0.166913	0.232915	0.340196	1239.61	1041.55	1165.03	1018.74	985.141	1064.59	Foxj2
ENSMUSG00000003161	0.776693	0.00804967	0.022445	461.546	757.588	539.178	813.593	1297.4	903.004	Sri
ENSMUSG00000003166	-0.210436	0.148808	0.240072	725.122	841.294	714.777	632.018	660.266	679.629	Dgcr2
ENSMUSG00000003184	0.330113	0.0851127	0.154534	572.041	678.121	475.017	732.408	743.324	693.887	Irf3
ENSMUSG00000003190	-0.0740339	0.689897	0.771518	207.178	219.33	180.101	202.525	177.683	195.651	Bcl2l12
ENSMUSG00000003198	0.198094	0.469744	0.581655	102.438	92.1821	64.1611	94.279	110.395	92.6767	Zfp959
ENSMUSG00000003199	-0.42312	0.0030604	0.0100594	993.303	1147.51	1058.1	813.593	836.897	736.661	Mpnd
ENSMUSG00000003200	0.58141	0.0073579	0.0208899	478.811	531.901	445.751	627.654	899.98	653.49	Sh3gl1
ENSMUSG00000003206	3.69425	1.89259e-10	4.04984e-09	9.2079	11.6552	4.50253	58.4879	172.426	99.0136	Ebi3
ENSMUSG00000003208	-0.244007	0.209351	0.313731	151.93	154.696	164.342	121.341	147.193	129.906	Ccdc94
ENSMUSG00000003226	0.0210959	0.905492	0.937456	1988.91	2039.66	2557.44	2329.91	2001.82	2350.19	Ranbp2
ENSMUSG00000003228	-0.175622	0.604858	0.701695	273.935	513.889	316.303	268.87	431.065	278.822	Grk5
ENSMUSG00000003233	-0.263756	0.138122	0.226019	1094.59	1012.94	1141.39	957.63	751.735	994.889	Dvl3
ENSMUSG00000003234	-0.341232	0.103795	0.180839	1705.76	1396.51	1672.69	1408.95	994.604	1364.01	Abcf3
ENSMUSG00000003235	-0.556355	0.0136914	0.0345195	1737.99	1448.42	1609.66	1255.31	817.972	1186.58	Eif2b5
ENSMUSG00000003269	0.187441	0.142253	0.231659	552.474	579.582	532.425	637.256	643.443	615.469	Cyth2
ENSMUSG00000003273	-0.738599	0.00323216	0.0105325	104.74	145.16	131.699	86.4224	73.5965	68.9135	Car11
ENSMUSG00000003279	-0.216818	0.776301	0.839791	5.75494	21.1913	5.62817	6.98363	8.41103	12.6737	Dlgap1
ENSMUSG00000003282	0.234084	0.69545	0.775437	6.90593	22.2508	15.7589	13.0943	25.2331	15.0501	Plag1
ENSMUSG00000003283	4.88565	2.37152e-18	1.49622e-16	32.2277	15.8935	18.0101	278.472	1130.23	543.387	Hck
ENSMUSG00000003299	-0.734891	3.72307e-07	4.06266e-06	1023.23	1155.98	974.798	651.223	600.337	643.192	Mrpl4
ENSMUSG00000003308	-0.505404	0.0121466	0.0313657	2792.3	2195.42	2655.37	2084.61	1503.47	1794.92	Keap1
ENSMUSG00000003309	0.608767	0.450957	0.564829	21.8688	13.7743	9.00507	10.4754	49.4148	8.7132	Ap1m2
ENSMUSG00000003316	0.385445	0.00829222	0.0229923	2472.32	2408.39	2325.56	2863.29	3533.68	3017.93	Glg1
ENSMUSG00000003344	-0.589956	7.77224e-05	0.000450765	950.716	974.799	990.557	693.998	567.744	674.085	Btbd2
ENSMUSG00000003345	-0.270179	0.1082	0.187186	3337.87	2756.99	3322.87	2820.51	2297.26	2690	Csnk1g2
ENSMUSG00000003346	-0.153996	0.224544	0.330817	1378.88	1344.59	1430.68	1337.37	1172.29	1223.02	Abhd17a
ENSMUSG00000003348	1.50702	1.88162e-05	0.000131498	62.1534	86.8842	82.1712	156.259	315.413	186.938	Mob3a
ENSMUSG00000003352	1.13261	1.82588e-06	1.69171e-05	82.8711	110.195	82.1712	190.304	230.252	184.561	Cacnb3
ENSMUSG00000003355	2.0265	5.61247e-05	0.00034215	13.8119	15.8935	9.00507	38.41	79.9047	40.3976	Fkbp11
ENSMUSG00000003360	-0.481291	0.00426161	0.0132516	3425.34	3020.82	3272.22	2594.42	1976.59	2389	Ddx23
ENSMUSG00000003363	3.4862	5.68384e-20	4.63423e-18	519.096	512.829	487.399	3382.7	9090.22	4553.83	Pld3
ENSMUSG00000003378	-0.155644	0.688018	0.770071	154.232	359.192	168.845	241.808	197.659	173.472	Grik5
ENSMUSG00000003379	-1.27847	0.088117	0.15884	5.75494	31.7869	18.0101	10.4754	5.25689	7.12898	Cd79a
ENSMUSG00000003380	-0.00775329	0.954806	0.969874	3185.93	2797.25	3110.12	3270.96	2877.62	2895.16	Rabac1
ENSMUSG00000003382	0.0104653	0.978435	0.985501	759.652	1332.93	579.701	652.096	1198.57	842.012	Etv3
ENSMUSG00000003402	0.35429	0.115963	0.197801	837.919	1027.78	776.687	961.995	1378.36	1039.25	Prkcsh
ENSMUSG00000003418	-0.00786966	0.978292	0.98542	47.1905	45.5613	40.5228	44.5206	41.0038	46.7344	St8sia6
ENSMUSG00000003420	-0.636877	0.0273574	0.0612785	1820.86	2638.31	1328.25	1304.19	1294.25	1124	Fcgrt
ENSMUSG00000003421	0.0325956	0.845316	0.893536	697.499	621.964	769.933	748.994	641.341	745.374	Nosip
ENSMUSG00000003423	-0.138406	0.347914	0.462808	766.558	739.576	765.431	707.092	611.902	742.998	Pih1d1
ENSMUSG00000003429	0.162669	0.119641	0.20236	4384.11	4143.95	4201.99	4871.95	4812.16	4565.72	Rps11
ENSMUSG00000003435	-0.323104	0.046818	0.095211	2795.75	2357.53	2921.02	2180.64	1953.46	2318.5	Supt5
ENSMUSG00000003437	0.203812	0.0809572	0.148288	799.937	824.341	826.215	973.343	936.778	912.509	Paf1
ENSMUSG00000003438	-0.768007	0.000945994	0.0037952	1223.5	1729.21	1258.46	951.52	687.601	833.298	Timm50
ENSMUSG00000003444	-0.327574	0.144842	0.234888	315.371	235.223	305.047	250.538	189.248	240.801	Med29
ENSMUSG00000003452	0.50897	0.274218	0.386644	23.0198	29.6678	15.7589	43.6477	21.0276	32.4765	Bicd1
ENSMUSG00000003458	0.389108	0.056906	0.11134	1210.84	1237.57	1233.69	1337.37	1989.21	1497.09	Ncstn
ENSMUSG00000003464	-0.79063	9.40538e-06	7.12076e-05	3264.2	3395.9	3147.27	2177.15	1568.66	1922.45	Pex19
ENSMUSG00000003469	0.367329	0.654165	0.742792	17.2648	6.35738	4.50253	21.8238	6.30827	7.92109	Phyhip
ENSMUSG00000003476	-0.636626	0.192311	0.293347	1205.08	628.321	1570.26	1042.31	334.338	811.912	Crhr2
ENSMUSG00000003477	-2.00551	1.18491e-06	1.14941e-05	142.723	117.612	176.724	57.6149	27.3358	23.7633	Inmt
ENSMUSG00000003484	3.72323	1.24586e-16	6.53729e-15	25.3217	22.2508	19.1358	196.415	473.12	212.285	Cyp4f18
ENSMUSG00000003500	-0.616299	0.289586	0.403211	447.734	2164.69	518.917	727.17	636.084	679.629	Impdh1
ENSMUSG00000003518	-0.0150552	0.930774	0.953504	3962.85	3079.09	3917.2	3307.62	3854.35	3683.31	Dusp3
ENSMUSG00000003526	-1.71209	1.62337e-06	1.52537e-05	420.111	597.594	263.398	136.181	152.45	102.974	Prodh
ENSMUSG00000003527	0.19368	0.228908	0.33577	279.69	253.236	253.267	279.345	317.516	302.586	Dgcr14
ENSMUSG00000003528	-2.0204	0.00633152	0.0184132	580.098	6127.46	2297.42	484.489	1262.71	472.889	Slc25a1
ENSMUSG00000003531	-0.828816	0.00010514	0.000585919	894.318	1135.85	937.652	656.461	458.401	555.268	Dgcr6
ENSMUSG00000003534	0.0302443	0.908088	0.938976	559.38	556.271	666.375	762.089	433.168	623.39	Ddr1
ENSMUSG00000003541	1.10711	0.00326123	0.0106012	98.985	102.778	94.5532	131.816	323.824	183.769	Ier3
ENSMUSG00000003545	-0.521879	0.477872	0.589304	58.7004	164.232	21.387	40.1559	95.6754	34.8528	Fosb
ENSMUSG00000003546	0.767399	0.000392509	0.0017917	505.284	578.522	622.475	776.056	1148.11	981.423	Klc4
ENSMUSG00000003549	-0.207706	0.256084	0.36647	392.487	333.763	302.795	309.026	275.461	305.754	Ercc1
ENSMUSG00000003559	-0.730495	0.0107713	0.0285041	868.996	504.352	957.914	508.059	436.322	460.215	As3mt
ENSMUSG00000003573	1.50562	4.78073e-12	1.34228e-10	168.044	168.471	159.84	403.305	575.104	432.491	Homer3
ENSMUSG00000003575	-0.093561	0.643188	0.733944	539.813	452.434	597.711	486.235	435.271	567.15	Crtc1
ENSMUSG00000003581	0.25976	0.305353	0.419639	225.594	259.593	208.242	218.238	351.16	262.188	Rnf215
ENSMUSG00000003585	0.10506	0.783591	0.845433	31.0767	27.5487	27.0152	40.1559	27.3358	24.5554	Sec14l2
ENSMUSG00000003604	-0.194261	0.322272	0.437242	399.393	422.766	380.464	371.878	284.924	392.886	Aven
ENSMUSG00000003617	-1.04065	9.90631e-05	0.000556539	753.897	976.918	771.059	368.386	534.1	315.259	Cp
ENSMUSG00000003623	-0.366149	0.0376628	0.0798295	1194.73	1229.09	1378.9	1067.62	828.486	1052.71	Crot
ENSMUSG00000003644	1.73818	8.34247e-06	6.4014e-05	157.685	138.803	278.031	419.018	873.695	624.182	Rps6ka1
ENSMUSG00000003660	-0.595599	1.90879e-05	0.000133105	2935.02	2983.73	2653.12	1843.68	1764.21	2063.44	Snrnp200
ENSMUSG00000003662	-0.33516	0.0170331	0.0415484	984.095	896.391	905.009	784.785	674.985	746.959	Ciao1
ENSMUSG00000003665	2.10251	0.00151207	0.00561027	8.05692	3.17869	6.7538	13.9673	37.8496	25.3475	Has1
ENSMUSG00000003680	0.84171	0.0015027	0.00557951	211.782	276.546	184.604	322.993	489.942	394.47	Taf6l
ENSMUSG00000003721	-0.362399	0.128715	0.214196	2019.98	1413.46	1974.36	1585.28	1122.87	1497.09	Insig2
ENSMUSG00000003731	-0.636393	0.000425605	0.00191854	3103.06	2704.01	3004.32	2110.8	1565.5	1990.57	Kpna6
ENSMUSG00000003746	0.840539	0.00913364	0.024887	806.843	598.654	685.511	945.409	1824.14	975.878	Man1a
ENSMUSG00000003752	0.633343	0.000410166	0.00186006	135.817	138.803	124.945	201.652	200.813	217.038	Itpkc
ENSMUSG00000003762	0.394195	0.260945	0.371328	176.101	263.831	122.694	204.271	311.208	224.959	Coq8b
ENSMUSG00000003778	0.113641	0.483115	0.593915	671.026	815.864	693.39	725.425	844.257	790.525	Brd8
ENSMUSG00000003779	0.338083	0.357302	0.472844	51.7945	50.8591	60.7842	42.7747	91.4699	72.874	Kif20a
ENSMUSG00000003808	0.101521	0.41381	0.528447	765.407	705.67	771.059	797.88	785.38	821.417	Farsa
ENSMUSG00000003809	-1.07385	6.8088e-10	1.31057e-08	1456	1344.59	1450.94	755.978	563.539	698.64	Gcdh
ENSMUSG00000003810	-0.780257	0.00697335	0.0199692	3699.28	2088.4	3154.02	1974.62	1338.4	1892.35	Mast2
ENSMUSG00000003812	3.18273	3.74482e-20	3.16696e-18	142.723	125.029	136.202	814.466	1831.5	1022.61	Dnase2a
ENSMUSG00000003813	-0.623198	0.0189782	0.0453258	3906.45	3181.87	3948.72	2829.24	1640.15	2694.75	Rad23a
ENSMUSG00000003814	0.717432	0.00215982	0.00752186	5722.71	5626.28	4612.85	7287.42	11169.8	7789.6	Calr
ENSMUSG00000003824	0.15597	0.689302	0.771257	23.0198	37.0847	21.387	32.2993	29.4386	29.308	Syce2
ENSMUSG00000003847	0.223909	0.231198	0.338161	1066.97	1114.66	1465.57	1430.77	1472.98	1356.09	Nfat5
ENSMUSG00000003848	-0.288298	0.228822	0.335736	748.142	576.403	748.546	679.158	440.527	576.655	Nob1
ENSMUSG00000003849	-0.760059	0.000638509	0.00270711	264.727	257.474	317.429	187.685	133.525	173.472	Nqo1
ENSMUSG00000003863	0.0178897	0.976305	0.984291	10.3589	13.7743	10.1307	6.98363	17.8734	10.2974	Ppfia3
ENSMUSG00000003865	-1.08456	0.00193704	0.00686821	12769.1	9795.67	14028.8	7442.8	3228.78	6582.42	Gys1
ENSMUSG00000003868	-0.69913	3.11065e-06	2.71096e-05	841.372	910.165	782.315	555.199	480.48	524.376	Ruvbl2
ENSMUSG00000003873	1.70148	2.92296e-10	6.05107e-09	377.524	388.86	302.795	901.761	1537.11	1040.04	Bax
ENSMUSG00000003882	7.99426	6.55002e-35	2.42183e-32	12.6609	1.05956	14.6332	1443.87	3942.67	1795.71	Il7r
ENSMUSG00000003923	-0.518575	0.0486986	0.0982937	1336.3	1068.04	1262.96	1045.8	597.183	915.678	Tfam
ENSMUSG00000003929	0.224952	0.260878	0.371291	134.666	117.612	149.709	150.148	161.912	157.63	Zfp81
ENSMUSG00000003934	-1.59287	0.00294873	0.00975891	25.3217	41.323	68.6636	20.9509	13.6679	10.2974	Efnb3
ENSMUSG00000003948	-1.76789	0.00011268	0.000620757	1221.2	3288.89	1145.89	497.584	717.04	446.749	Mmd
ENSMUSG00000003949	-2.11213	5.82957e-16	2.78331e-14	244.009	359.192	255.519	62.8527	60.9799	74.4582	Hlf
ENSMUSG00000003955	-0.635715	0.000441631	0.00198067	1095.74	1070.16	1233.69	818.831	612.954	754.88	Fam162a
ENSMUSG00000003970	0.20258	0.0927148	0.165313	6047.29	5475.83	5978.24	6511.36	7131.5	6497.67	Rpl8
ENSMUSG00000003992	-0.103339	0.647852	0.737786	364.863	418.528	418.736	407.669	283.872	426.155	Ssbp2
ENSMUSG00000004018	0.20192	0.452196	0.565743	81.7202	78.4077	77.6687	71.5822	91.4699	110.103	Fancl
ENSMUSG00000004031	-1.02048	0.185048	0.284662	21.8688	9.53608	14.6332	13.9673	2.10276	6.33687	Brinp2
ENSMUSG00000004032	-0.958436	2.87565e-05	0.000190183	1162.5	904.868	1170.66	633.764	433.168	598.042	Gstm5
ENSMUSG00000004035	-1.82396	3.63515e-09	6.17471e-08	75.9652	104.897	102.433	24.4427	31.5413	24.5554	Gstm7
ENSMUSG00000004040	0.284637	0.0376971	0.0798795	2059.12	1932.64	1737.98	2243.49	2277.29	2457.91	Stat3
ENSMUSG00000004043	-0.344218	0.385405	0.500372	706.707	1652.92	641.611	803.117	709.68	851.517	Stat5a
ENSMUSG00000004044	-0.56079	0.0153784	0.037972	6918.59	8393.87	5724.97	5718.72	4386.35	4156.99	Cavin1
ENSMUSG00000004054	0.369732	0.0464707	0.0946256	787.276	902.749	794.697	921.839	1251.14	1039.25	Map3k11
ENSMUSG00000004056	-0.368331	0.113074	0.19393	10125.2	10488.6	9420.42	9061.26	5621.72	8582.5	Akt2
ENSMUSG00000004069	-1.04313	1.31112e-05	9.54898e-05	3062.78	3129.95	2914.26	1752.02	1049.28	1616.69	Dnaja3
ENSMUSG00000004070	0.291492	0.116059	0.197935	889.714	831.758	872.366	890.413	1246.93	1038.45	Hmox2
ENSMUSG00000004071	-0.86059	3.11976e-05	0.000204709	2825.68	2886.25	2565.32	1667.34	1175.44	1714.12	Cdip1
ENSMUSG00000004085	-0.673532	0.0539064	0.106335	9731.6	5166.43	9127.76	6114.17	3304.48	5643.78	Map3k20
ENSMUSG00000004096	-0.171006	0.205901	0.309387	1279.9	1225.92	1297.86	1188.09	1018.79	1169.94	Cwc15
ENSMUSG00000004098	0.634603	0.00263618	0.00889111	3019.04	2455.01	2492.15	3469.99	5007.71	3890.84	Col5a3
ENSMUSG00000004099	0.964831	0.000356953	0.00165312	454.64	505.412	424.364	648.605	1182.8	872.112	Dnmt1
ENSMUSG00000004100	0.537353	0.027235	0.0610388	286.596	273.368	189.106	333.468	419.5	335.062	Ppan
ENSMUSG00000004105	0.34015	0.141255	0.230221	2223.71	2829.04	2954.79	3954.48	2632.65	3548.65	Angptl2
ENSMUSG00000004127	-0.523776	0.0459924	0.09382	86.3241	116.552	87.7994	59.3609	73.5965	69.7056	Trmt10a
ENSMUSG00000004151	-0.0201358	0.940001	0.959943	113.948	89.0034	113.689	104.754	125.114	83.1714	Etv1
ENSMUSG00000004187	-0.351562	0.335121	0.450407	156.534	292.44	130.573	169.353	127.217	157.63	Kifc2
ENSMUSG00000004207	2.20836	3.97238e-10	7.94426e-09	25205.5	28820.1	23236.4	77583.8	183872	95611.5	Psap
ENSMUSG00000004221	0.0565431	0.706078	0.78418	825.258	850.83	884.748	794.388	978.833	891.122	Ikbkg
ENSMUSG00000004233	-0.696072	9.40518e-05	0.000532335	250.915	228.866	227.378	143.164	135.628	156.838	Wars2
ENSMUSG00000004263	-0.386705	0.0232623	0.0536011	291.2	314.691	257.77	226.095	217.635	217.038	Atn1
ENSMUSG00000004264	-0.604015	2.13584e-05	0.00014694	3397.72	3649.14	3410.67	2488.79	2040.73	2349.39	Phb2
ENSMUSG00000004266	4.17991	8.98013e-23	9.84656e-21	72.5122	72.0504	81.0456	705.347	2190.02	1194.5	Ptpn6
ENSMUSG00000004267	3.60402	1.45877e-15	6.68386e-14	27.6237	33.906	30.3921	198.16	594.029	327.141	Eno2
ENSMUSG00000004268	-0.263578	0.0924547	0.164979	1393.85	1141.15	1282.1	1143.57	979.885	1055.09	Emg1
ENSMUSG00000004270	-0.501396	0.0819843	0.149858	710.16	1121.02	686.636	560.436	730.708	488.731	Lpcat3
ENSMUSG00000004285	0.850336	1.54798e-06	1.46671e-05	821.805	840.234	828.466	1359.19	1776.83	1356.09	Atp6v1f
ENSMUSG00000004317	0.79345	0.00588327	0.0173122	174.95	152.577	200.363	226.095	403.729	285.951	Clcn5
ENSMUSG00000004319	-0.391093	0.0374199	0.0794311	1575.7	1333.99	1746.98	1155.79	1056.64	1337.08	Clcn3
ENSMUSG00000004347	0.871291	0.0121829	0.0314443	31.0767	29.6678	34.8946	51.5043	76.7506	47.5265	Pde1c
ENSMUSG00000004356	-0.338564	0.0659979	0.125545	641.1	606.071	533.55	403.305	525.689	480.018	Utp20
ENSMUSG00000004360	-0.66637	0.104514	0.181723	1073.87	644.215	782.315	593.609	260.742	720.027	9330159F19Rik
ENSMUSG00000004364	-0.824299	0.00129283	0.00493865	7027.93	5635.82	7430.31	4445.08	2708.35	4193.42	Cul3
ENSMUSG00000004383	0.0147722	0.915391	0.943291	709.009	653.751	744.044	728.916	733.862	666.164	Large1
ENSMUSG00000004393	-0.622911	0.000803881	0.00329489	578.947	524.484	685.511	416.399	349.058	395.262	Ddx56
ENSMUSG00000004394	-0.304355	0.0603657	0.116815	2047.61	1705.9	1995.75	1689.17	1388.87	1576.3	Tmed4
ENSMUSG00000004415	-0.0838593	0.864211	0.908256	23.0198	30.7274	41.6484	46.2665	18.9248	24.5554	Col26a1
ENSMUSG00000004446	2.30494	3.12644e-07	3.47846e-06	29.9257	49.7995	29.2665	111.738	279.667	148.916	Bid
ENSMUSG00000004451	0.778056	0.0124099	0.0318661	309.616	425.945	308.424	443.46	829.537	518.831	Ralb
ENSMUSG00000004455	-0.294464	0.0929233	0.165626	2914.3	2229.32	2787.07	2349.99	2019.7	2095.92	Ppp1cc
ENSMUSG00000004460	0.571409	0.00127039	0.00486344	1153.29	922.88	1056.97	1477.04	1763.16	1416.29	Dnajb11
ENSMUSG00000004462	-0.215552	0.171716	0.268712	253.217	278.665	264.524	234.825	218.687	232.088	Tbccd1
ENSMUSG00000004473	1.88785	3.48495e-08	4.85246e-07	85.1731	60.3951	82.1712	392.829	197.659	251.099	Clec11a
ENSMUSG00000004500	-0.162372	0.478032	0.589394	136.968	180.126	136.202	119.595	140.885	144.956	Zfp324
ENSMUSG00000004508	1.25418	1.39884e-06	1.33655e-05	313.069	321.048	305.047	579.641	996.707	665.371	Gab2
ENSMUSG00000004530	2.39051	1.74523e-10	3.78546e-09	470.754	500.114	445.751	1496.24	3913.23	2019.88	Coro1c
ENSMUSG00000004535	0.19912	0.166605	0.262363	2511.46	2655.27	2632.86	2668.62	3307.64	2979.12	Tax1bp1
ENSMUSG00000004558	-1.08392	0.0035004	0.0112635	54080.3	40040.9	56647.5	31754.6	12503	26866	Ndrg2
ENSMUSG00000004561	-0.161347	0.335519	0.45071	431.621	359.192	401.851	380.608	359.571	326.349	Mettl17
ENSMUSG00000004562	-0.321384	0.178219	0.276737	865.543	1228.03	755.3	815.339	713.886	750.919	Arhgef40
ENSMUSG00000004565	0.184058	0.474393	0.586134	491.472	697.193	453.63	584.006	748.581	534.673	Pnpla6
ENSMUSG00000004567	0.248049	0.0633889	0.121497	918.488	865.664	972.547	1065	1164.93	1044.79	Mcoln1
ENSMUSG00000004568	-0.804096	1.13092e-07	1.38312e-06	578.947	669.644	568.445	355.292	345.903	339.815	Arhgef18
ENSMUSG00000004591	-0.639889	1.409e-05	0.000101641	1441.04	1424.05	1471.2	962.868	813.767	1004.39	Pkn2
ENSMUSG00000004609	2.77362	2.66485e-11	6.64083e-10	80.5692	50.8591	106.935	322.12	765.403	541.802	Cd33
ENSMUSG00000004610	-1.46035	1.47376e-07	1.75122e-06	1191.27	1875.43	1213.43	636.383	430.014	488.731	Etfb
ENSMUSG00000004612	2.31989	3.3423e-05	0.000217873	8.05692	10.5956	4.50253	26.1886	54.6717	35.6449	Nkg7
ENSMUSG00000004626	1.71088	0.00421061	0.0131341	149.628	505.412	139.579	504.567	1435.13	662.995	Stxbp2
ENSMUSG00000004631	-0.424233	0.0219645	0.0511593	383.279	488.459	379.338	326.485	310.157	296.249	Sgce
ENSMUSG00000004633	0.707971	0.0119485	0.0309507	39.1336	46.6208	48.4022	61.9797	79.9047	77.6267	Chn2
ENSMUSG00000004637	-0.413856	0.0197504	0.0468813	331.485	312.571	368.082	249.665	229.2	279.614	Wwox
ENSMUSG00000004642	0.514701	0.135215	0.222431	201.423	389.92	203.74	309.026	463.658	364.37	Slbp
ENSMUSG00000004655	-1.71047	7.91583e-15	3.27744e-13	9926.12	7207.15	8786.69	3174.06	2260.46	2484.85	Aqp1
ENSMUSG00000004661	-0.250438	0.218704	0.32413	125.458	134.565	113.689	108.246	103.035	102.974	Arid3b
ENSMUSG00000004665	1.59756	2.27773e-08	3.30115e-07	294.653	292.44	305.047	700.109	1260.6	740.622	Cnn2
ENSMUSG00000004667	-0.0724494	0.615495	0.710627	817.202	952.548	826.215	811.847	788.534	868.151	Polr2e
ENSMUSG00000004677	1.6683	1.03518e-06	1.01595e-05	650.308	784.077	614.596	1376.65	3198.29	1939.08	Myo9b
ENSMUSG00000004698	0.491541	0.224406	0.330661	117.401	119.731	278.031	278.472	193.454	251.891	Hdac9
ENSMUSG00000004707	6.61448	1.02737e-39	7.10179e-37	11.5099	13.7743	12.382	638.129	1999.72	1057.47	Ly9
ENSMUSG00000004709	2.65288	0.000139655	0.000743097	11.5099	2.11913	11.2563	26.1886	83.0589	46.7344	Cd244
ENSMUSG00000004730	4.01574	7.82323e-22	7.82273e-20	165.742	117.612	162.091	1369.66	3912.18	1922.45	Adgre1
ENSMUSG00000004748	-1.14701	0.00857404	0.02365	1373.13	923.94	1699.71	809.228	278.615	716.066	Mtfp1
ENSMUSG00000004768	0.481975	0.0220902	0.0514145	199.121	151.518	212.745	273.235	270.204	243.177	Rab23
ENSMUSG00000004771	0.129564	0.376112	0.491073	1511.25	1228.03	1413.8	1463.94	1574.96	1504.21	Rab11a
ENSMUSG00000004788	-0.19326	0.376632	0.49155	1007.11	784.077	896.004	899.142	620.313	829.338	Eif2b2
ENSMUSG00000004789	-1.23925	1.10203e-06	1.07426e-05	9944.54	13185.2	9851.54	5453.34	3422.24	5094.05	Dlst
ENSMUSG00000004791	-0.272326	0.594455	0.692941	42.5866	42.3826	29.2665	51.5043	15.7707	26.9317	Pgf
ENSMUSG00000004798	-0.840066	0.000767168	0.00317058	4071.04	3154.32	4469.89	2490.54	1638.05	2403.26	Ulk2
ENSMUSG00000004814	-0.953266	0.0300354	0.0661953	62.1534	47.6804	59.6586	17.4591	46.2606	24.5554	Ccl24
ENSMUSG00000004815	0.136693	0.540336	0.645586	223.292	286.082	229.629	247.046	323.824	243.177	Dgkq
ENSMUSG00000004837	0.0767557	0.72515	0.799582	102.438	115.492	92.3019	108.246	116.703	102.974	Grap
ENSMUSG00000004843	0.141404	0.30776	0.421968	996.756	888.974	905.009	961.122	1099.74	1017.86	Chmp2b
ENSMUSG00000004846	0.877212	0.00196538	0.006947	916.186	1051.09	930.899	1341.73	2479.15	1504.21	Plod3
ENSMUSG00000004849	1.21591	3.75078e-05	0.000240749	470.754	709.908	449.128	1042.31	1644.36	1101.03	Ap1s1
ENSMUSG00000004864	0.182492	0.733952	0.80688	16.1138	16.953	11.2563	11.3484	25.2331	14.258	Mapk13
ENSMUSG00000004865	0.0209919	0.900401	0.933882	767.709	685.538	595.46	647.732	714.937	716.066	Srpk1
ENSMUSG00000004872	-0.390473	0.587685	0.68752	26.4727	24.37	15.7589	21.8238	3.15413	25.3475	Pax3
ENSMUSG00000004880	-0.256617	0.160507	0.254808	828.711	607.13	679.882	605.83	561.436	602.795	Lbr
ENSMUSG00000004885	1.22065	0.0174355	0.0423734	11.5099	22.2508	34.8946	53.2502	72.5451	34.8528	Crabp2
ENSMUSG00000004891	1.4999	6.17413e-09	1.00166e-07	1114.16	932.416	1566.88	2978.52	3939.51	3301.51	Nes
ENSMUSG00000004895	-0.309001	0.125634	0.210148	1466.36	1319.16	1350.76	1344.35	910.494	1082.81	Prcc
ENSMUSG00000004896	0.212821	0.303259	0.417592	414.356	394.158	287.036	439.096	426.86	403.976	Rrnad1
ENSMUSG00000004897	-0.203616	0.349811	0.464891	7163.75	5825.48	6824.71	6692.06	4449.43	6062.8	Hdgf
ENSMUSG00000004902	1.27884	0.0181917	0.043816	9.2079	5.29782	11.2563	16.5861	21.0276	24.5554	Slc25a18
ENSMUSG00000004929	-0.357304	0.119572	0.202324	845.976	561.569	803.702	595.354	504.662	624.974	Thop1
ENSMUSG00000004931	-0.916464	0.000194418	0.000985038	2237.52	1877.55	2313.18	1382.76	829.537	1192.12	Apba3
ENSMUSG00000004933	6.20815	7.728e-32	2.0825e-29	14.9628	10.5956	11.2563	442.588	1516.09	759.632	Matk
ENSMUSG00000004934	0.147143	0.240016	0.34859	527.153	535.08	553.812	584.006	592.977	612.3	Pias4
ENSMUSG00000004936	0.00913154	0.953864	0.969412	1922.15	1679.41	2176.97	1958.91	1873.56	1981.86	Map2k1
ENSMUSG00000004937	-0.595028	0.00305004	0.0100399	2577.06	3196.7	2467.39	2010.41	1518.19	1926.41	Sgta
ENSMUSG00000004939	0.561744	0.30094	0.415009	1655.12	555.212	1189.79	2509.74	679.19	1828.98	Nmrk2
ENSMUSG00000004945	-0.953432	3.36465e-06	2.90574e-05	1941.72	1873.31	1919.2	1087.7	758.044	1113.71	Tmem242
ENSMUSG00000004947	-0.432114	0.295197	0.409112	318.824	662.227	236.383	252.284	351.16	299.417	Dtx2
ENSMUSG00000004951	-0.727389	0.0560371	0.109951	3159.46	2420.04	2848.98	2417.21	867.387	1805.22	Hspb1
ENSMUSG00000004952	0.666141	0.00113929	0.00443091	1248.82	1097.71	1617.53	1948.43	2236.28	2105.43	Rasa4
ENSMUSG00000004980	-0.0763767	0.589625	0.689297	14984.7	13025.2	13738.4	14175	11965.7	13453.2	Hnrnpa2b1
ENSMUSG00000004994	0.582811	0.0119868	0.0310367	138.119	115.492	137.327	193.796	230.252	162.382	Ccdc130
ENSMUSG00000004996	-0.00025691	0.998778	0.999175	383.279	485.28	402.977	432.985	417.397	421.402	Mri1
ENSMUSG00000005034	0.0219484	0.882595	0.92088	1472.11	1411.34	1372.15	1275.39	1583.38	1463.03	Prkacb
ENSMUSG00000005043	0.321088	0.290216	0.403793	170.346	260.653	154.212	187.685	282.821	261.396	Sgsh
ENSMUSG00000005045	1.97746	0.00284895	0.00948596	12.6609	7.41695	4.50253	22.6968	54.6717	19.8027	Chd5
ENSMUSG00000005054	3.446	1.83753e-16	9.48535e-15	154.232	288.201	183.478	1415.06	3561.02	1848.78	Cstb
ENSMUSG00000005057	-0.945226	0.155737	0.248851	237.104	1197.31	204.865	215.62	392.164	243.97	Sh2b2
ENSMUSG00000005069	-0.575712	0.0266715	0.0600042	1018.62	1789.6	1185.29	940.171	854.771	884.786	Pex5
ENSMUSG00000005078	0.323471	0.132188	0.218831	334.938	351.775	374.836	418.145	543.563	368.331	Jkamp
ENSMUSG00000005087	4.07617	2.74554e-23	3.18623e-21	265.878	154.696	224.001	2164.93	5703.73	3001.3	Cd44
ENSMUSG00000005102	0.389131	0.176964	0.275111	211.782	308.333	191.358	251.411	383.753	297.833	Eif2ak4
ENSMUSG00000005103	1.31617	1.67929e-05	0.000118557	1243.07	1485.51	1712.09	2593.55	5142.29	3322.9	Wdr1
ENSMUSG00000005107	0.954031	0.0809181	0.14825	37.9826	60.3951	19.1358	43.6477	116.703	68.1214	Slc2a9
ENSMUSG00000005124	1.82979	3.56866e-11	8.7694e-10	57.5494	45.5613	36.0203	152.767	189.248	152.877	Wisp1
ENSMUSG00000005125	-0.339012	0.307033	0.421329	593.91	1310.68	1091.86	810.974	898.928	659.827	Ndrg1
ENSMUSG00000005142	2.93983	2.51071e-14	9.64198e-13	728.575	803.15	649.49	3115.57	8747.47	4875.43	Man2b1
ENSMUSG00000005148	1.22257	0.0100124	0.0268308	112.797	48.7399	64.1611	219.111	89.3672	217.038	Klf5
ENSMUSG00000005150	-0.0332543	0.869341	0.911719	497.227	402.634	583.078	511.551	455.247	481.602	Wdr83
ENSMUSG00000005161	0.0259118	0.825601	0.878538	2260.54	2388.26	2444.88	2336.9	2551.69	2335.14	Prdx2
ENSMUSG00000005198	0.0700253	0.674365	0.759554	1780.58	1735.57	1699.71	1566.95	2093.29	1816.31	Polr2a
ENSMUSG00000005204	0.342889	0.0847202	0.153921	1026.68	965.263	890.376	1058.89	1481.39	1116.87	Senp3
ENSMUSG00000005225	0.0737482	0.75831	0.825383	157.685	228.866	182.353	172.845	198.71	227.335	Plekha8
ENSMUSG00000005233	2.04618	0.00049772	0.00219568	13.8119	14.8339	19.1358	27.0616	111.446	59.4082	Spc25
ENSMUSG00000005237	-0.99781	0.0781593	0.144076	52.9454	25.4295	21.387	25.3157	12.6165	11.8816	Dnah2
ENSMUSG00000005251	0.352238	0.692894	0.773835	9.2079	8.47651	11.2563	3.49181	28.3872	5.54476	Ripk4
ENSMUSG00000005262	-0.203024	0.190236	0.291019	1216.59	1192.01	1275.34	1149.68	924.161	1124.79	Ufd1
ENSMUSG00000005267	0.755326	0.0114397	0.0298654	40.2846	42.3826	43.8997	57.6149	86.213	70.4977	Zfp287
ENSMUSG00000005268	2.01082	0.0141347	0.0354291	44.8885	100.659	39.3972	82.9306	596.131	67.3293	Prlr
ENSMUSG00000005299	-1.08873	3.41594e-06	2.94364e-05	2509.15	3472.19	2638.48	1511.96	1065.05	1474.91	Letm1
ENSMUSG00000005312	-0.386046	0.00944493	0.0255556	2358.37	2916.98	2420.11	1928.35	1987.1	1973.94	Ubqln1
ENSMUSG00000005320	0.0583888	0.859207	0.90497	148.477	101.718	148.584	178.083	93.5727	142.58	Fgfr4
ENSMUSG00000005338	-1.10016	3.51353e-05	0.000227265	501.831	507.531	417.61	201.652	294.386	171.096	Cadm3
ENSMUSG00000005354	-0.595397	0.00450636	0.013877	3241.18	2937.11	3210.31	2397.13	1591.79	2223.45	Txn2
ENSMUSG00000005360	-2.65586	2.33381e-05	0.000158841	978.34	1770.53	220.624	177.21	174.529	119.608	Slc1a3
ENSMUSG00000005362	-0.644775	0.00145487	0.00543873	961.075	945.131	1168.41	708.838	536.203	720.027	Crbn
ENSMUSG00000005370	0.0989266	0.708238	0.785781	232.5	310.452	200.363	232.206	322.773	242.385	Msh6
ENSMUSG00000005371	-0.0900166	0.459337	0.572245	1285.65	1303.26	1238.2	1133.97	1192.26	1268.96	Fbxo11
ENSMUSG00000005373	-1.34411	0.000569904	0.0024602	2722.09	4401.43	3363.39	1980.73	740.17	1409.16	Mlxipl
ENSMUSG00000005374	-0.176597	0.305253	0.419538	416.658	502.233	389.469	382.354	382.702	392.886	Tbl2
ENSMUSG00000005378	-0.183021	0.213711	0.318573	505.284	440.779	450.253	399.813	401.626	427.739	Bud23
ENSMUSG00000005397	-0.0415762	0.843468	0.892473	4803.07	3422.39	4283.03	3620.14	4722.79	3810.84	Nid1
ENSMUSG00000005410	1.25524	0.00211409	0.00739374	70.2103	65.693	49.5279	80.3117	206.07	156.838	Mcm5
ENSMUSG00000005413	3.48416	2.58581e-15	1.15159e-13	120.854	146.22	141.83	765.58	2547.49	1264.21	Hmox1
ENSMUSG00000005417	-0.525112	0.000302487	0.00143388	4814.58	5143.12	4520.54	3558.16	2990.12	3511.42	Mprip
ENSMUSG00000005442	0.742222	0.00327936	0.0106471	1466.36	1418.76	1349.63	1736.3	3081.59	2267.02	Cic
ENSMUSG00000005447	1.57018	8.33141e-05	0.000479758	20.7178	25.4295	28.1408	54.1231	104.086	63.3687	Pafah1b3
ENSMUSG00000005465	2.32668	7.38309e-07	7.50536e-06	20.7178	21.1913	22.5127	73.3281	175.58	75.2503	Il27ra
ENSMUSG00000005469	-0.633872	0.0173695	0.0422519	2997.17	4279.58	3020.07	2459.11	1633.84	2541.88	Prkaca
ENSMUSG00000005470	1.20819	0.0487511	0.0983871	27.6237	26.4891	13.5076	18.332	78.8534	59.4082	Asf1b
ENSMUSG00000005474	-3.19766	0.00529289	0.0158567	56.3984	13.7743	128.322	18.332	0	3.16844	Myl10
ENSMUSG00000005481	0.593069	0.00205807	0.00721208	405.148	356.013	414.233	542.977	698.115	533.089	Ddx39
ENSMUSG00000005483	0.171713	0.565984	0.668017	451.187	514.948	271.278	418.145	551.974	424.57	Dnajb1
ENSMUSG00000005501	-0.278201	0.0446144	0.091514	676.781	707.789	629.229	531.629	586.669	543.387	Usp40
ENSMUSG00000005505	-0.460376	0.0336805	0.0728255	329.183	276.546	302.795	262.759	181.888	214.661	Kbtbd4
ENSMUSG00000005506	0.00514454	0.969172	0.979647	2657.63	2510.11	2654.24	2753.3	2357.19	2737.53	Celf1
ENSMUSG00000005510	-0.778418	0.00888544	0.02434	5234.69	4690.69	5237.57	3868.93	1854.63	3115.36	Ndufs3
ENSMUSG00000005514	-0.770283	0.109628	0.189228	1355.86	3553.78	1184.17	893.032	1686.41	994.097	Por
ENSMUSG00000005533	0.201125	0.292667	0.40667	674.479	581.701	478.394	625.908	694.961	673.293	Igf1r
ENSMUSG00000005534	-0.983553	1.69787e-09	3.0606e-08	3142.2	2958.3	2754.42	1694.4	1317.38	1465.4	Insr
ENSMUSG00000005566	0.366812	0.00438346	0.0135774	1281.05	1425.11	1265.21	1638.53	1793.65	1690.36	Trim28
ENSMUSG00000005575	-0.0853903	0.535244	0.641043	2554.04	2469.84	2495.53	2616.24	2152.17	2317.71	Ube2m
ENSMUSG00000005580	-1.21198	2.55038e-21	2.4136e-19	1786.33	1799.14	1718.84	811.847	704.423	772.306	Adcy9
ENSMUSG00000005583	-0.34989	0.383542	0.498442	15717.9	9004.17	16827.1	13498.5	5814.12	13287.6	Mef2c
ENSMUSG00000005609	-0.376791	0.0292622	0.0647966	831.013	977.978	826.215	664.318	760.146	606.755	Ctr9
ENSMUSG00000005610	-0.295145	0.208924	0.313298	23931.3	15383.8	23433.4	18188	15021	17929.4	Eif4g2
ENSMUSG00000005611	-0.885169	0.00122048	0.00469953	197.97	176.947	187.981	134.435	77.802	91.8846	Mrvi1
ENSMUSG00000005615	-0.107822	0.517587	0.625503	5080.46	3982.9	5094.62	4104.63	4578.75	4454.82	Pcyt1a
ENSMUSG00000005621	-0.170406	0.258196	0.368729	753.897	763.946	726.033	587.498	692.858	713.69	Zfp592
ENSMUSG00000005625	-0.130872	0.459294	0.572237	3058.18	2700.83	3124.76	3045.74	2282.54	2783.47	Psmd4
ENSMUSG00000005628	-0.468444	0.171228	0.268212	9135.39	6014.09	9618.54	7389.55	3615.69	6894.52	Tmod4
ENSMUSG00000005656	0.435192	0.0112317	0.0294335	578.947	696.134	631.48	792.642	973.576	813.496	Snx6
ENSMUSG00000005667	1.53126	3.72142e-07	4.06266e-06	107.042	90.0629	94.5532	193.796	363.777	285.951	Mthfd2
ENSMUSG00000005672	-0.502597	0.251661	0.362129	126.609	348.597	151.96	119.595	181.888	141.787	Kit
ENSMUSG00000005674	-0.753616	0.000558945	0.00241748	709.009	717.325	854.356	516.789	352.212	482.394	Tomm40l
ENSMUSG00000005677	-0.712998	0.123723	0.207598	37.9826	28.6082	33.769	31.4263	13.6679	15.8422	Nr1i3
ENSMUSG00000005682	-0.0166474	0.906923	0.93849	608.873	557.331	527.922	549.088	539.357	585.368	Pan2
ENSMUSG00000005683	-1.27578	3.17942e-06	2.76529e-05	23355.8	26919.3	23082.2	12371.5	6684.66	11239.2	Cs
ENSMUSG00000005686	0.843992	0.000281735	0.00135204	433.922	612.428	575.199	828.433	921.007	1161.23	Ampd3
ENSMUSG00000005687	0.193837	0.115258	0.196893	1064.66	958.905	1001.81	1181.11	1108.15	1169.94	Bcas2
ENSMUSG00000005698	-0.193425	0.150251	0.242006	1438.74	1265.12	1488.09	1193.33	1216.44	1255.49	Ctcf
ENSMUSG00000005699	-0.299623	0.188485	0.288813	127.76	148.339	117.066	108.246	92.5213	118.024	Pard6a
ENSMUSG00000005705	-0.396136	0.396129	0.511012	20.7178	21.1913	21.387	22.6968	12.6165	12.6737	Agrp
ENSMUSG00000005716	-0.128484	0.689385	0.771257	163117	128716	157378	172346	80721.7	157865	Pvalb
ENSMUSG00000005718	-0.325587	0.234962	0.342501	321.126	305.154	255.519	283.71	162.964	255.851	Tfap4
ENSMUSG00000005732	0.515442	0.00992229	0.0266387	531.756	620.904	520.043	688.76	948.343	755.672	Ranbp1
ENSMUSG00000005763	-0.619352	0.117296	0.199475	36.8316	57.2165	36.0203	34.0452	30.49	20.5948	Cd247
ENSMUSG00000005774	0.578897	0.0446408	0.0915445	177.252	286.082	333.187	444.333	346.955	398.431	Rfx5
ENSMUSG00000005779	0.0929617	0.60703	0.703284	2930.42	2556.73	2868.11	3393.17	2487.56	3029.02	Psmb4
ENSMUSG00000005800	6.32848	7.34757e-06	5.72361e-05	0	1.05956	0	10.4754	55.723	30.1001	Mmp8
ENSMUSG00000005802	0.00231861	0.991241	0.994593	661.818	588.058	688.888	755.105	512.021	673.293	Slc30a4
ENSMUSG00000005803	-0.905882	5.45182e-07	5.75554e-06	1357.01	1671.99	1266.34	833.671	731.759	727.156	Sqor
ENSMUSG00000005804	0.121911	0.390183	0.505296	506.435	511.769	514.414	508.932	594.029	565.566	Bloc1s6
ENSMUSG00000005813	-0.341931	0.133496	0.220309	2078.68	1609.48	2044.15	1738.05	1171.24	1611.94	Metap1
ENSMUSG00000005823	0.123452	0.412294	0.527174	888.563	992.811	820.587	982.946	1039.81	922.015	Gpr108
ENSMUSG00000005836	-0.0425848	0.93679	0.957507	25.3217	48.7399	21.387	25.3157	48.3634	19.8027	Gata6
ENSMUSG00000005846	-0.238027	0.180766	0.279849	1253.43	1069.1	1295.6	1093.81	876.849	1095.49	Rsl1d1
ENSMUSG00000005871	-0.301778	0.0376746	0.0798437	1491.68	1275.72	1503.85	1133.09	1102.9	1227.77	Apc
ENSMUSG00000005873	0.140877	0.303352	0.417647	3599.14	3704.24	3220.44	3845.36	3609.38	4147.48	Reep5
ENSMUSG00000005881	0.523605	0.00286275	0.00952592	986.397	1113.6	1013.07	1362.68	1747.39	1367.18	Ergic3
ENSMUSG00000005882	-1.18738	5.46444e-05	0.000334233	3526.63	2651.03	3585.14	1647.26	933.624	1704.62	Uqcc1
ENSMUSG00000005886	-0.197137	0.174879	0.272749	845.976	995.99	861.109	756.851	774.866	826.17	Ncoa2
ENSMUSG00000005893	-0.503359	0.00380227	0.0120687	574.343	482.102	634.857	394.575	390.061	407.936	Nr2c2
ENSMUSG00000005897	-0.253353	0.213867	0.318616	319.975	265.951	242.011	230.46	256.536	208.325	Nr2c1
ENSMUSG00000005899	0.138598	0.415429	0.530047	405.148	478.923	424.364	428.62	522.535	490.315	Smpd4
ENSMUSG00000005907	-0.606999	0.00970323	0.0261522	307.314	436.54	334.313	199.033	268.101	241.593	Pex1
ENSMUSG00000005936	-0.273427	0.0467253	0.0950711	1663.18	1608.42	1393.53	1275.39	1317.38	1267.37	Kctd20
ENSMUSG00000005947	-0.565597	0.374576	0.48951	12.6609	51.9186	18.0101	13.9673	23.1303	19.0106	Itgae
ENSMUSG00000005949	0.690099	0.0119691	0.0309981	244.009	300.916	219.498	303.788	517.278	413.481	Ctns
ENSMUSG00000005950	-1.50913	0.00038372	0.00175612	517.945	1069.1	578.575	350.927	144.039	265.356	P2rx5
ENSMUSG00000005951	-1.28736	0.0236448	0.0543092	77.1162	283.963	77.6687	49.7584	75.6992	54.6555	Shpk
ENSMUSG00000005952	-1.56242	0.0246442	0.0561341	17.2648	48.7399	15.7589	14.8402	7.35965	5.54476	Trpv1
ENSMUSG00000005958	2.06291	7.44067e-19	5.14345e-17	72.5122	72.0504	104.684	374.497	341.698	324.765	Ephb3
ENSMUSG00000005968	1.65624	0.00119641	0.00461582	23.0198	11.6552	15.7589	30.5534	77.802	50.695	Tuft1
ENSMUSG00000005973	1.18556	1.01561e-05	7.59509e-05	351.051	401.575	386.092	684.396	1172.29	735.077	Rcn1
ENSMUSG00000005980	-0.623916	0.154923	0.247849	90.9281	43.4421	84.4225	66.3445	31.5413	43.566	Dnase1
ENSMUSG00000005981	-1.06323	2.88637e-06	2.53678e-05	4445.12	5095.44	4394.47	2612.75	1656.97	2397.71	Trap1
ENSMUSG00000005982	-0.132175	0.320118	0.43519	929.998	920.761	988.306	813.593	930.47	847.556	Naa60
ENSMUSG00000005983	-0.223395	0.530488	0.637122	33.3787	27.5487	42.7741	31.4263	30.49	26.9317	1700037C18Rik
ENSMUSG00000005986	1.58846	0.000160799	0.000836019	19.5668	38.1443	27.0152	67.2174	120.908	68.1214	Ankrd13d
ENSMUSG00000006005	-0.257149	0.151577	0.243624	2994.87	2536.6	3487.21	2493.16	2377.17	2674.95	Tpr
ENSMUSG00000006010	-0.386979	0.00208787	0.00730848	873.6	926.059	980.427	698.363	707.578	720.027	BC003331
ENSMUSG00000006014	0.272486	0.607346	0.703497	443.13	215.091	255.519	672.174	196.608	234.464	Prg4
ENSMUSG00000006019	0.619095	0.0497242	0.0999324	226.745	315.75	204.865	287.202	518.329	343.775	Dhx34
ENSMUSG00000006021	-0.614517	0.000153396	0.000804368	367.165	400.515	387.218	274.98	229.2	249.514	Kptn
ENSMUSG00000006024	0.0403727	0.756117	0.823694	3145.65	2973.14	3307.11	3143.51	3054.25	3493.99	Napa
ENSMUSG00000006050	-0.119705	0.454991	0.568212	1397.3	1218.5	1076.11	1120	1165.98	1112.12	Sra1
ENSMUSG00000006057	-1.2887	0.00302626	0.00997812	11478.8	5491.72	13399.5	5703.01	2389.78	4337.59	Atp5g1
ENSMUSG00000006058	0.225488	0.254063	0.364825	463.848	550.973	395.097	516.789	604.542	528.337	Snf8
ENSMUSG00000006095	0.836909	1.69893e-05	0.00011989	384.43	468.327	415.359	695.744	889.466	682.006	Tbcb
ENSMUSG00000006127	0.0157006	0.918214	0.945021	1049.7	848.711	907.26	928.823	914.699	991.72	Inpp5k
ENSMUSG00000006134	-0.317341	0.0411982	0.0856782	1262.63	998.109	1132.39	911.364	873.695	937.065	Crkl
ENSMUSG00000006154	-0.0848289	0.836704	0.887324	372.92	190.722	135.076	183.32	211.327	263.772	Eps8l1
ENSMUSG00000006169	0.160533	0.220182	0.326099	1935.96	1736.63	1961.98	2032.24	2238.38	2027.8	Clint1
ENSMUSG00000006191	-0.729324	0.000671625	0.00282491	561.682	428.064	437.871	313.39	240.766	305.754	Cdkal1
ENSMUSG00000006205	0.487197	0.121212	0.204321	1167.1	1632.79	907.26	1587.9	2262.57	1347.38	Htra1
ENSMUSG00000006215	-0.475707	0.0336318	0.07275	1139.48	846.592	1150.4	881.683	632.93	739.83	Zbtb17
ENSMUSG00000006216	3.20211	0.000163029	0.000845124	2.30198	1.05956	9.00507	18.332	65.1855	30.1001	Clcnkb
ENSMUSG00000006219	2.78669	6.76899e-11	1.57755e-09	134.666	192.841	118.191	615.432	1668.54	793.693	Fblim1
ENSMUSG00000006221	-1.55007	0.0173964	0.0422913	8556.45	2201.77	13050.6	4373.5	1171.24	2585.44	Hspb7
ENSMUSG00000006235	-0.520265	0.443197	0.557467	14.9628	65.693	14.6332	20.0779	25.2331	21.3869	Epor
ENSMUSG00000006241	-0.328882	0.686643	0.769069	6.90593	76.2886	19.1358	29.6804	34.6955	17.4264	Ccdc159
ENSMUSG00000006262	-0.116509	0.452437	0.565916	926.545	851.889	1000.69	901.761	767.506	892.707	Mob1b
ENSMUSG00000006269	-0.0386543	0.94243	0.961645	78.2672	105.956	45.0253	38.41	126.165	59.4082	Atp6v1b1
ENSMUSG00000006273	1.92363	2.38829e-08	3.44399e-07	2382.55	2463.49	2125.2	5918.63	13546	6984.02	Atp6v1b2
ENSMUSG00000006276	-0.0529417	0.770464	0.834726	795.333	778.78	783.441	650.35	895.774	727.948	Eps15l1
ENSMUSG00000006281	0.860202	0.00570312	0.0168947	767.709	1129.5	596.586	1201.18	1870.4	1456.69	Tep1
ENSMUSG00000006288	0.896337	7.34565e-05	0.000431722	255.519	295.618	282.534	447.825	648.7	457.047	Ttc5
ENSMUSG00000006289	-0.177103	0.289922	0.403532	835.617	762.886	708.023	747.248	599.286	692.303	Osgep
ENSMUSG00000006299	0.225885	0.0438523	0.090195	2173.07	2277	2073.42	2556.01	2605.32	2469	Aamp
ENSMUSG00000006301	0.706015	1.39988e-05	0.000101075	1347.81	1619.01	1246.08	2235.63	2395.04	2243.25	Tmbim1
ENSMUSG00000006304	1.21198	5.71767e-07	5.98849e-06	1712.67	1704.84	1911.33	3058.83	5223.25	4063.52	Arpc2
ENSMUSG00000006307	-0.115181	0.365571	0.480547	1217.75	1295.85	1187.54	1115.63	1087.13	1213.51	Kmt2b
ENSMUSG00000006310	-0.453235	0.225708	0.332149	28.7747	44.5017	29.2665	25.3157	25.2331	24.5554	Zbtb32
ENSMUSG00000006313	-0.887544	0.164496	0.259639	21.8688	7.41695	18.0101	7.85658	6.30827	11.0895	Upk1a
ENSMUSG00000006315	-0.654125	0.00135799	0.0051404	1497.44	1506.7	1566.88	1146.19	759.095	998.057	Tmem147
ENSMUSG00000006333	0.618437	6.85676e-05	0.000407052	3958.25	3716.95	4061.28	5629.68	6879.17	5510.7	Rps9
ENSMUSG00000006335	0.173444	0.280363	0.39339	218.688	209.794	209.368	246.173	247.074	226.543	Tfpt
ENSMUSG00000006342	0.571981	0.0531298	0.105103	85.1731	74.1695	68.6636	118.722	138.782	82.3793	Susd2
ENSMUSG00000006344	0.696627	0.00646407	0.0187476	194.517	168.471	120.443	264.505	292.283	227.335	Ggt5
ENSMUSG00000006356	0.211378	0.146176	0.236737	866.694	845.532	838.597	1078.97	882.106	990.928	Crip2
ENSMUSG00000006360	2.53421	2.61821e-11	6.55238e-10	527.153	375.086	386.092	1609.73	3901.66	1951.76	Crip1
ENSMUSG00000006362	-0.861038	0.00481104	0.0146561	802.239	734.278	1184.17	657.334	386.907	453.086	Cbfa2t3
ENSMUSG00000006369	1.25486	4.75568e-07	5.08819e-06	362.561	225.687	329.811	714.949	834.794	640.816	Fbln1
ENSMUSG00000006373	0.242413	0.544002	0.648583	837.919	1647.62	718.154	1009.13	1747.39	1034.49	Pgrmc1
ENSMUSG00000006378	-0.861459	0.00138204	0.00520934	204.876	290.321	288.162	164.988	109.343	156.045	Gcat
ENSMUSG00000006386	-1.04524	3.7727e-09	6.36077e-08	1079.63	934.535	1025.45	556.944	494.148	422.194	Tek
ENSMUSG00000006390	1.62949	2.1672e-06	1.96333e-05	218.688	269.129	190.232	476.633	1024.04	598.834	Elovl1
ENSMUSG00000006392	-0.18377	0.214272	0.319099	610.024	534.02	543.681	474.014	482.583	528.337	Med8
ENSMUSG00000006395	1.44197	0.000367524	0.00169468	70.2103	125.029	59.6586	162.369	321.722	209.909	Hyi
ENSMUSG00000006398	0.876996	0.118815	0.201411	44.8885	20.1317	25.8896	39.2829	95.6754	32.4765	Cdc20
ENSMUSG00000006403	1.15536	1.17719e-06	1.14263e-05	127.76	92.1821	86.6738	224.349	210.276	247.138	Adamts4
ENSMUSG00000006411	2.71841	2.58487e-06	2.29848e-05	14.9628	19.0722	11.2563	53.2502	178.734	67.3293	Nectin4
ENSMUSG00000006412	0.106134	0.663551	0.750341	1026.68	742.754	1009.69	1172.38	779.071	1038.45	Pfdn2
ENSMUSG00000006418	-0.0595594	0.713922	0.79049	1296.01	1168.7	1242.7	1127.86	1359.43	1071.72	Rnf114
ENSMUSG00000006423	-0.334579	0.229705	0.336628	719.368	1163.4	669.752	616.305	772.763	636.063	C330007P06Rik
ENSMUSG00000006435	-0.292733	0.395532	0.510394	5937.95	4259.45	6417.24	5803.4	2644.22	5114.65	Neurl1a
ENSMUSG00000006442	0.175535	0.44482	0.558846	254.368	369.788	258.896	302.915	362.725	332.686	Srm
ENSMUSG00000006445	-0.308359	0.212491	0.317191	166.893	133.505	117.066	129.197	103.035	104.558	Epha2
ENSMUSG00000006456	0.225613	0.330386	0.445493	271.633	357.073	257.77	289.821	395.318	352.488	Rbm14
ENSMUSG00000006457	-0.92812	0.0028184	0.0094	314244	286079	289848	201233	92952.4	173636	Actn3
ENSMUSG00000006462	-0.293657	0.28594	0.399452	77.1162	70.9908	54.0304	54.1231	53.6203	57.0318	A530013C23Rik
ENSMUSG00000006463	0.700279	0.00271317	0.00911577	143.874	166.352	110.312	228.714	248.125	207.533	Zdhhc24
ENSMUSG00000006464	0.0402188	0.838537	0.888556	116.25	118.671	108.061	122.214	115.652	114.856	Bbs1
ENSMUSG00000006471	0.229991	0.165118	0.260507	430.47	416.409	346.695	445.206	465.761	488.731	Ndor1
ENSMUSG00000006476	0.680684	0.00904652	0.0246979	470.754	478.923	332.062	559.563	853.719	642.4	Nsmf
ENSMUSG00000006494	-1.16594	4.21031e-08	5.70184e-07	2521.81	3053.66	3209.18	1442.12	1035.61	1436.09	Pdk1
ENSMUSG00000006498	0.516376	0.178428	0.27698	820.654	1531.07	766.556	1033.58	2060.7	1367.18	Ptbp1
ENSMUSG00000006517	0.649545	0.102955	0.179778	88.6261	192.841	244.262	250.538	336.441	238.425	Mvd
ENSMUSG00000006519	4.87058	2.00662e-39	1.22705e-36	154.232	180.126	165.468	3069.31	7625.65	3930.44	Cyba
ENSMUSG00000006526	-0.558843	0.024932	0.0566764	523.7	681.3	416.484	413.78	328.03	358.825	Tmem110
ENSMUSG00000006527	0.184749	0.343873	0.458592	476.509	555.212	472.766	476.633	650.803	583.784	Sfmbt1
ENSMUSG00000006542	0.299877	0.335242	0.450475	2295.07	2865.06	3500.72	4342.07	2297.26	4021.54	Prkag3
ENSMUSG00000006574	-7.75237	1.28973e-08	1.97357e-07	59.8514	18.0126	29.2665	0	0	0	Slc4a1
ENSMUSG00000006575	0.409922	0.415847	0.530495	14.9628	27.5487	11.2563	18.332	27.3358	26.1396	Rundc3a
ENSMUSG00000006576	1.77623	2.69188e-12	7.86731e-11	222.141	257.474	219.498	927.95	574.053	891.915	Slc4a3
ENSMUSG00000006585	2.49162	4.74661e-08	6.35239e-07	28.7747	34.9656	24.7639	92.5331	260.742	145.748	Cdt1
ENSMUSG00000006586	1.11303	0.0003458	0.00160756	70.2103	43.4421	81.0456	135.308	123.011	161.59	Runx1t1
ENSMUSG00000006587	-0.668865	0.299522	0.413556	86.3241	30.7274	150.835	73.3281	24.1817	70.4977	Snai3
ENSMUSG00000006589	1.93083	1.85522e-09	3.31104e-08	285.445	224.628	329.811	798.753	1516.09	887.954	Aprt
ENSMUSG00000006599	0.0564581	0.741393	0.812588	702.103	875.2	728.285	791.769	871.593	735.869	Gtf2h1
ENSMUSG00000006611	0.280668	0.0348321	0.0749587	600.816	621.964	598.837	707.092	712.834	792.109	Hfe
ENSMUSG00000006638	-0.393724	0.4576	0.570618	21.8688	12.7148	11.2563	11.3484	11.5652	11.8816	Abhd1
ENSMUSG00000006641	-0.750685	0.0168459	0.0411417	201.423	382.503	224.001	164.115	140.885	175.056	Slc5a6
ENSMUSG00000006651	0.417778	0.328735	0.443676	35.6806	23.3104	58.5329	41.9018	62.0313	53.0713	Aplp1
ENSMUSG00000006673	-0.15286	0.276902	0.389427	1084.23	1148.57	1072.73	900.015	1075.56	998.849	Qrich1
ENSMUSG00000006675	-0.245209	0.396331	0.511209	58.7004	58.276	63.0355	61.9797	46.2606	43.566	P4htm
ENSMUSG00000006676	-0.356532	0.0630866	0.121035	6683.79	5442.98	6434.12	5487.39	4015.21	4992.66	Usp19
ENSMUSG00000006678	0.761014	0.03332	0.072223	44.8885	73.1099	64.1611	72.4552	136.679	100.598	Pola1
ENSMUSG00000006699	0.707949	1.56959e-06	1.48453e-05	6759.75	6398.71	6048.03	9722.96	11764.9	9887.1	Cdc42
ENSMUSG00000006705	0.320047	0.0873822	0.157659	284.294	254.295	273.529	287.202	353.263	373.083	Pknox1
ENSMUSG00000006715	0.0630788	0.876128	0.915936	94.381	214.032	139.579	114.357	217.635	137.035	Gmnn
ENSMUSG00000006717	-1.26674	1.92691e-06	1.77506e-05	1345.51	1038.37	1373.27	584.006	366.931	609.132	Acot13
ENSMUSG00000006728	0.67414	0.000118299	0.000645447	643.402	687.657	642.737	906.999	1214.34	1029.74	Cdk4
ENSMUSG00000006731	4.00172	2.3654e-22	2.54105e-20	74.8142	74.1695	77.6687	693.998	1961.87	975.878	B4galnt1
ENSMUSG00000006732	-0.0454076	0.853946	0.900682	277.388	204.496	276.906	276.726	193.454	263.772	Mettl1
ENSMUSG00000006736	0.511662	0.00246891	0.00842343	826.409	877.319	727.159	1079.84	1304.76	1082.81	Tspan31
ENSMUSG00000006740	0.179286	0.422995	0.537589	3615.25	2967.84	4032.02	4543.72	3174.11	4300.36	Kif5b
ENSMUSG00000006763	0.281469	0.167289	0.263002	119.703	126.088	138.453	165.861	164.015	137.827	Saal1
ENSMUSG00000006782	-0.204988	0.60599	0.702489	276.237	728.98	365.831	384.973	474.172	331.101	Cnp
ENSMUSG00000006784	-1.61068	0.0300312	0.0661953	11.5099	89.0034	36.0203	10.4754	21.0276	13.4659	Ttc25
ENSMUSG00000006800	-0.179147	0.522076	0.629779	959.924	1206.84	738.415	677.412	1068.2	821.417	Sulf2
ENSMUSG00000006818	-1.31455	3.19873e-09	5.52189e-08	8177.77	6627.57	7744.36	3567.76	2327.75	3169.23	Sod2
ENSMUSG00000006850	0.341127	0.0630258	0.120947	219.839	215.091	186.855	290.694	243.92	252.683	Tmco6
ENSMUSG00000006906	0.291711	0.338147	0.453076	142.723	272.308	180.101	219.984	283.872	225.751	Stambp
ENSMUSG00000006920	-0.117715	0.413198	0.528001	1247.67	1214.26	1043.46	1031.83	1078.71	1120.04	Ezh1
ENSMUSG00000006930	0.864759	0.203553	0.306699	16.1138	34.9656	10.1307	29.6804	65.1855	17.4264	Hap1
ENSMUSG00000006931	0.661483	0.0032168	0.0104912	155.383	152.577	144.081	256.648	270.204	189.314	P3h4
ENSMUSG00000006932	0.204194	0.128171	0.213449	7586.16	7199.74	8132.7	8288.7	9591.72	8523.88	Ctnnb1
ENSMUSG00000006941	0.397782	0.0230365	0.0531423	498.378	473.625	478.394	629.4	731.759	551.308	Eif1b
ENSMUSG00000006958	0.689011	0.0026009	0.00879074	162.289	155.756	124.945	240.062	199.762	273.278	Chrd
ENSMUSG00000006998	-0.211662	0.2011	0.303895	8258.34	6804.52	8588.58	7231.55	6164.23	7026.8	Psmd2
ENSMUSG00000007029	-0.151958	0.272919	0.385188	1262.63	1222.74	1132.39	1041.43	1032.45	1181.03	Vars
ENSMUSG00000007030	-0.736842	0.0537185	0.106004	321.126	232.045	388.343	203.398	106.189	254.267	Vwa7
ENSMUSG00000007033	-1.80715	1.97079e-05	0.000136887	379.826	223.568	445.751	149.275	58.8772	91.0925	Hspa1l
ENSMUSG00000007034	3.64158	0.000132705	0.000712316	0	2.11913	2.25127	13.9673	27.3358	14.258	Slc44a4
ENSMUSG00000007035	1.42875	0.0178287	0.0431049	17.2648	5.29782	6.7538	18.332	32.5927	27.7238	Msh5
ENSMUSG00000007036	-0.701962	7.13481e-05	0.000421152	2276.65	2046.02	2082.42	1484.02	1096.59	1355.3	Abhd16a
ENSMUSG00000007038	0.843859	0.00172313	0.00625572	479.962	527.663	471.64	664.318	1195.42	796.861	Neu1
ENSMUSG00000007039	0.753516	0.00663496	0.0191799	288.898	287.142	283.66	434.731	658.163	358.033	Ddah2
ENSMUSG00000007041	2.51942	3.1646e-12	9.13139e-11	351.051	323.167	312.926	1164.52	2908.11	1588.18	Clic1
ENSMUSG00000007050	-0.12583	0.515946	0.624184	177.252	155.756	184.604	171.099	144.039	158.422	Lsm2
ENSMUSG00000007080	-0.18326	0.605206	0.701939	117.401	65.693	79.92	56.742	77.802	96.6373	Pole
ENSMUSG00000007097	-1.43165	1.19969e-05	8.83047e-05	52003.9	47172.8	58248.1	26376.3	11478.9	20502.2	Atp1a2
ENSMUSG00000007107	-0.866071	0.20419	0.307338	16.1138	18.0126	28.1408	16.5861	14.7193	3.16844	Atp1a4
ENSMUSG00000007122	-0.255386	0.408831	0.523898	76544.2	63297.3	69058.7	74851.4	35366.3	64789.8	Casq1
ENSMUSG00000007207	0.669222	0.0140974	0.035358	49.4925	57.2165	41.6484	86.4224	77.802	72.0819	Stx1a
ENSMUSG00000007216	-0.829691	0.000254089	0.00123881	324.579	336.941	472.766	207.763	201.865	228.127	Zfp775
ENSMUSG00000007279	0.186735	0.769439	0.8339	57.5494	15.8935	49.5279	68.9633	18.9248	51.4871	Scube2
ENSMUSG00000007338	-0.682869	0.000292333	0.00139574	689.442	767.124	744.044	494.965	372.188	502.197	Mrpl49
ENSMUSG00000007379	0.799147	0.00759612	0.0214627	138.119	99.599	158.714	254.03	168.221	266.149	Dennd2c
ENSMUSG00000007411	-0.342848	0.0557287	0.109441	1877.26	1663.52	1929.34	1610.6	1206.98	1493.92	Mark3
ENSMUSG00000007415	-0.797467	8.45384e-07	8.50681e-06	2442.4	2407.33	2414.48	1543.38	1178.6	1455.9	Gatad1
ENSMUSG00000007458	1.12615	0.000501471	0.00220917	1126.82	1510.94	1024.33	1887.33	3779.7	2328.01	M6pr
ENSMUSG00000007476	0.35354	0.0898918	0.161395	164.591	165.292	136.202	212.128	212.378	171.888	Lrrc8a
ENSMUSG00000007480	-0.874005	0.0534168	0.105539	134.666	317.869	144.081	101.263	72.5451	151.293	Mc5r
ENSMUSG00000007564	-0.0139525	0.90505	0.937175	3030.55	2893.67	3002.06	2747.19	3090	3003.68	Ppp2r1a
ENSMUSG00000007570	0.112192	0.596558	0.694805	268.18	382.503	323.057	316.009	385.856	351.696	Fance
ENSMUSG00000007589	0.0760937	0.665847	0.752349	385.581	323.167	299.418	342.198	350.109	369.915	Tinf2
ENSMUSG00000007603	0.112185	0.535298	0.64106	789.578	617.726	783.441	834.544	709.68	822.209	Dus3l
ENSMUSG00000007610	-0.0901605	0.570125	0.671438	383.279	413.23	406.354	399.813	335.39	393.678	Gtpbp3
ENSMUSG00000007613	0.917874	7.09829e-05	0.000419382	1089.99	865.664	896.004	1365.3	2003.93	2018.29	Tgfbr1
ENSMUSG00000007617	-1.24894	7.7789e-06	6.01248e-05	2263.99	1498.22	2111.69	1036.2	616.108	818.248	Homer1
ENSMUSG00000007646	0.855794	0.0247557	0.056356	23.0198	18.0126	15.7589	37.537	32.5927	32.4765	Rad51c
ENSMUSG00000007655	-0.996147	0.000376459	0.00172936	5117.29	8860.07	5319.74	3727.51	3044.79	2902.29	Cav1
ENSMUSG00000007656	0.0663654	0.770369	0.834699	1302.92	1000.23	1393.53	1527.67	1074.51	1267.37	Arpp19
ENSMUSG00000007659	1.2043	6.0363e-05	0.000364355	406.299	493.757	330.936	721.933	1286.89	829.338	Bcl2l1
ENSMUSG00000007670	0.322916	0.0639845	0.122329	1079.63	1246.05	936.527	1313.8	1466.67	1301.43	Khsrp
ENSMUSG00000007682	0.620871	0.248453	0.358485	185.309	651.632	167.719	562.182	583.515	400.015	Dio2
ENSMUSG00000007721	-0.360974	0.0934406	0.166343	1933.66	1622.19	1996.87	1703.13	1144.95	1474.11	Ccdc124
ENSMUSG00000007739	-0.125374	0.298466	0.412421	2543.68	2317.27	2492.15	2127.39	2260.46	2352.56	Cct4
ENSMUSG00000007777	-0.580443	0.0041029	0.0128658	549.021	532.961	576.324	431.239	295.437	381.004	0610009B22Rik
ENSMUSG00000007783	1.13656	1.95965e-05	0.000136233	77.1162	56.1569	70.9149	147.529	176.632	125.153	Cpt1c
ENSMUSG00000007805	-0.000325684	0.999516	0.999638	20.7178	12.7148	12.382	12.2214	22.0789	11.8816	Twist2
ENSMUSG00000007812	0.0291891	0.907027	0.93849	435.073	510.71	357.951	357.911	543.563	430.115	Zfp655
ENSMUSG00000007815	0.678955	0.00511497	0.0154167	3368.94	4000.91	3160.78	4457.3	7198.79	5204.95	Rhoa
ENSMUSG00000007817	0.564901	0.00886922	0.0243124	1668.93	2014.23	1638.92	2119.53	3152.03	2602.87	Zmiz1
ENSMUSG00000007827	0.0687392	0.783179	0.845047	177.252	130.326	183.478	140.546	188.197	186.146	Ankrd26
ENSMUSG00000007833	0.470535	0.0755237	0.140095	258.972	343.299	235.257	322.993	485.737	353.281	Aldh16a1
ENSMUSG00000007836	0.71794	2.05046e-05	0.000141864	1841.58	2135.02	1851.67	2924.39	3666.16	2998.13	Hnrnpa0
ENSMUSG00000007837	-0.0177077	0.941677	0.961142	268.18	343.299	261.147	283.71	346.955	232.88	Prrg2
ENSMUSG00000007850	0.237336	0.123686	0.207567	5148.37	4705.52	4009.51	5422.79	5650.11	5269.9	Hnrnph1
ENSMUSG00000007867	0.449334	0.0512427	0.102145	192.215	125.029	162.091	230.46	213.43	209.909	Ift43
ENSMUSG00000007872	-0.0107245	0.97817	0.985359	379.826	930.297	405.228	654.715	544.614	503.781	Id3
ENSMUSG00000007877	-1.12213	0.00966574	0.0260732	29764.6	16732.6	40057.9	17939.2	7280.79	14543.9	Tcap
ENSMUSG00000007880	0.301297	0.0507454	0.101395	1578	1443.13	1423.93	1659.48	2057.55	1761.65	Arid1a
ENSMUSG00000007888	-0.555317	0.351836	0.467048	117.401	29.6678	88.925	69.8363	25.2331	64.9529	Crlf1
ENSMUSG00000007891	1.95825	1.04169e-08	1.62371e-07	10698.4	12623.6	11789.9	29889.1	69316.3	37237.8	Ctsd
ENSMUSG00000007892	0.334737	0.0123875	0.0318174	6142.82	5486.42	6130.2	7393.92	8053.56	6950.76	Rplp1
ENSMUSG00000007950	-0.25089	0.193844	0.295134	573.192	427.004	571.822	460.92	448.939	411.104	Abhd8
ENSMUSG00000007987	0.496707	0.00825013	0.0228916	219.839	215.091	205.991	270.616	349.058	285.951	Ift22
ENSMUSG00000008035	0.0497499	0.905219	0.937289	412.054	1107.24	1064.85	684.396	1155.46	835.675	Mid1ip1
ENSMUSG00000008036	0.911188	5.3019e-05	0.000325087	528.304	520.246	562.817	843.273	1287.94	900.628	Ap2s1
ENSMUSG00000008090	1.1149	0.00775869	0.0218328	699.801	1208.96	836.345	2569.1	956.754	2419.1	Fgfrl1
ENSMUSG00000008129	-1.16733	0.0616519	0.118726	11.5099	16.953	14.6332	6.98363	3.15413	8.7132	4930432K21Rik
ENSMUSG00000008136	2.48288	8.3676e-07	8.43605e-06	17.2648	11.6552	47.2766	130.07	159.809	135.451	Fhl2
ENSMUSG00000008140	-0.169482	0.246701	0.35654	1701.16	2112.77	1816.77	1689.17	1676.95	1641.25	Emc10
ENSMUSG00000008153	-3.92995	1.82519e-07	2.13044e-06	341.843	1821.39	245.388	67.2174	67.2882	23.7633	Clstn3
ENSMUSG00000008167	0.784865	0.0340103	0.0734289	88.6261	96.4203	55.156	97.7708	190.299	126.737	Fbxw9
ENSMUSG00000008193	0.588882	0.361416	0.476661	4.60395	16.953	11.2563	13.0943	24.1817	12.6737	Spib
ENSMUSG00000008200	0.175045	0.285909	0.399444	976.038	1059.56	819.461	1041.43	1133.39	1049.54	Fnbp4
ENSMUSG00000008206	-0.0972776	0.655717	0.743864	200.272	241.581	186.855	193.796	224.995	170.303	Cers4
ENSMUSG00000008226	-0.88708	0.00116908	0.00453017	2140.84	1519.41	2120.69	1175	742.273	1207.17	Scrn3
ENSMUSG00000008301	0.102275	0.506993	0.616063	479.962	475.744	539.178	494.092	578.258	533.089	Phax
ENSMUSG00000008305	-0.415795	0.0632313	0.121238	807.994	794.673	700.144	702.728	448.939	573.487	Tle1
ENSMUSG00000008307	-0.00460452	0.98604	0.990588	147.326	151.518	180.101	160.623	119.857	195.651	1700109H08Rik
ENSMUSG00000008318	-0.700767	0.0103422	0.0275659	492.623	497.995	694.516	430.366	261.793	343.775	Relt
ENSMUSG00000008333	0.512017	0.00376672	0.0119702	321.126	331.644	309.549	427.747	528.843	417.441	Snrpb2
ENSMUSG00000008348	-0.732699	1.86325e-08	2.75827e-07	4344.98	4451.23	4114.19	2786.47	2609.52	2373.95	Ubc
ENSMUSG00000008373	0.2557	0.0712829	0.133679	523.7	502.233	535.801	569.166	650.803	644.777	Prpf31
ENSMUSG00000008384	0.683665	0.00145451	0.00543867	105.891	144.101	115.94	185.939	211.327	191.69	Sertad1
ENSMUSG00000008393	-0.659853	0.167242	0.262952	847.127	2094.76	643.862	666.937	1021.94	581.408	Carhsp1
ENSMUSG00000008398	0.330048	0.135583	0.222966	582.4	521.305	662.998	671.301	911.545	639.232	Elk3
ENSMUSG00000008429	-0.0834399	0.573685	0.674681	1495.13	1283.13	1318.12	1324.27	1175.44	1364.8	Herpud2
ENSMUSG00000008435	-0.247846	0.121377	0.204577	552.474	567.926	560.565	531.629	460.504	423.778	Rdh13
ENSMUSG00000008450	-0.54841	0.00887685	0.0243249	1041.64	784.077	978.175	707.092	529.895	678.837	Nutf2
ENSMUSG00000008475	2.27157	1.6507e-09	2.97894e-08	880.506	1234.39	758.677	2946.22	7001.13	3929.65	Arpc5
ENSMUSG00000008496	2.80196	2.13334e-11	5.47948e-10	26.4727	31.7869	30.3921	128.324	315.413	175.848	Pou2f2
ENSMUSG00000008540	-0.762036	0.12788	0.21306	1836.98	4058.13	1226.94	1043.18	2122.73	1034.49	Mgst1
ENSMUSG00000008575	-0.549192	0.0130419	0.0331341	3238.88	3078.03	3286.85	2638.07	1646.46	2277.31	Nfib
ENSMUSG00000008601	-0.155938	0.775935	0.83953	14.9628	24.37	10.1307	14.8402	18.9248	11.0895	Rab25
ENSMUSG00000008604	-0.703305	0.00197847	0.0069886	3043.21	2869.3	3099.99	2155.32	1352.07	2026.21	Ubqln4
ENSMUSG00000008658	-0.370938	0.303542	0.4178	6663.07	4016.81	5373.77	5405.33	2385.58	4621.96	Rbfox1
ENSMUSG00000008668	0.306088	0.0316627	0.0692443	3062.78	2612.88	3057.22	3581.73	3833.33	3382.3	Rps18
ENSMUSG00000008682	0.479884	0.00361775	0.0115918	6453.59	5470.53	5772.25	7379.95	9348.86	7951.98	Rpl10
ENSMUSG00000008683	0.326183	0.077091	0.14247	2803.81	2051.32	2543.93	2927.01	3390.69	2958.53	Rps15a
ENSMUSG00000008690	-0.100433	0.413516	0.528157	1613.69	1646.56	1650.18	1586.16	1406.74	1585.8	Ncaph2
ENSMUSG00000008730	-0.260059	0.197041	0.298883	1965.89	2139.26	1589.39	1390.62	1825.19	1540.65	Hipk1
ENSMUSG00000008734	0.368094	0.297997	0.411952	973.736	2051.32	901.632	1760.75	1599.15	1708.58	Gprc5b
ENSMUSG00000008763	0.322639	0.10566	0.183393	648.006	671.764	640.485	687.015	994.604	771.514	Man1a2
ENSMUSG00000008813	-1.3368	0.0108528	0.028653	50.6435	41.323	24.7639	20.9509	7.35965	17.4264	Tppp2
ENSMUSG00000008822	-0.722173	0.00702537	0.0200929	394.789	425.945	426.615	332.595	181.888	240.801	Acyp1
ENSMUSG00000008845	-1.24978	0.000610862	0.00260937	845.976	413.23	460.384	226.095	312.259	185.353	Cd163
ENSMUSG00000008855	-0.652582	3.19146e-05	0.000208973	2776.18	2320.45	2653.12	1669.09	1479.29	1779.87	Hdac5
ENSMUSG00000008859	-0.0519344	0.673168	0.75887	972.585	959.965	1053.59	941.044	996.707	943.402	Rala
ENSMUSG00000008892	-0.868418	0.00474429	0.0144778	11173.8	7433.9	11561.4	6790.71	3721.88	6011.31	Vdac3
ENSMUSG00000008958	-0.241298	0.155516	0.248522	844.825	851.889	839.722	825.814	620.313	698.64	Vps72
ENSMUSG00000008976	-0.625969	6.37103e-06	5.04599e-05	1156.74	1367.9	1253.96	852.003	799.047	797.654	Gabpa
ENSMUSG00000008999	-1.5596	0.0115291	0.0300396	13.8119	57.2165	36.0203	11.3484	15.7707	9.50531	Bmp7
ENSMUSG00000009013	0.71208	5.74235e-05	0.000348863	779.219	741.695	634.857	1113.02	1339.46	1080.44	Dynll1
ENSMUSG00000009030	0.494238	0.000410992	0.00186323	492.623	535.08	544.806	715.822	791.688	708.937	Pdcl
ENSMUSG00000009035	0.158728	0.57731	0.677691	1179.76	1767.35	1077.23	1323.4	1887.22	1283.22	Tmem184b
ENSMUSG00000009073	-0.707579	6.25799e-05	0.000376023	4338.07	3813.37	4140.08	2740.2	2079.63	2705.05	Nf2
ENSMUSG00000009075	-1.69029	0.138881	0.227075	10.3589	1.05956	52.9048	8.72954	3.15413	7.92109	Cabp7
ENSMUSG00000009076	-0.255134	0.237045	0.344779	264.727	243.7	345.569	236.57	220.789	257.435	Zmat5
ENSMUSG00000009079	0.450719	0.000451169	0.00201776	2444.7	2591.69	2418.99	3176.68	3689.29	3325.27	Ewsr1
ENSMUSG00000009090	-0.201092	0.132485	0.219118	1396.15	1573.45	1434.06	1212.53	1365.74	1253.91	Ap1b1
ENSMUSG00000009092	0.52932	0.362883	0.477836	5.75494	13.7743	9.00507	15.7132	14.7193	11.0895	Derl3
ENSMUSG00000009097	-0.199086	0.612119	0.707634	1177.46	1140.09	1214.56	1369.66	478.377	1227.77	Tbx1
ENSMUSG00000009112	-1.03815	1.61409e-06	1.52085e-05	3347.07	3278.29	3267.71	1939.7	1221.7	1654.72	Bcl2l13
ENSMUSG00000009145	0.114085	0.819837	0.874101	43.7375	64.6334	27.0152	35.7911	76.7506	34.8528	Dqx1
ENSMUSG00000009185	4.6526	1.47677e-20	1.31168e-18	10.3589	10.5956	12.382	175.464	453.144	210.701	Ccl8
ENSMUSG00000009207	-0.354598	0.164055	0.259224	962.226	790.435	1114.38	756.851	569.847	914.094	Lnpk
ENSMUSG00000009210	0.269655	0.510211	0.6188	155.383	97.4799	208.242	264.505	121.96	168.719	Prr29
ENSMUSG00000009214	4.01061	6.01464e-13	1.91637e-11	8.05692	8.47651	31.5177	270.616	167.169	335.062	Mymk
ENSMUSG00000009281	-0.0530138	0.847534	0.895464	544.417	630.441	420.987	480.997	657.111	401.599	Rarres2
ENSMUSG00000009291	0.406739	0.218676	0.32413	1115.31	1789.6	964.668	1381.89	2268.87	1480.45	Pttg1ip
ENSMUSG00000009292	3.4736	1.94947e-10	4.15478e-09	8.05692	10.5956	9.00507	54.1231	160.861	93.4688	Trpm2
ENSMUSG00000009293	-0.198224	0.435389	0.549516	3341.32	2406.27	3245.2	3148.74	1971.33	2716.93	Ube2g2
ENSMUSG00000009376	1.41511	3.42055e-05	0.000222245	516.794	872.021	491.902	1296.34	2279.39	1441.64	Met
ENSMUSG00000009378	0.0500509	0.916244	0.943777	21.8688	21.1913	47.2766	37.537	23.1303	32.4765	Slc16a12
ENSMUSG00000009394	-1.01013	0.0157803	0.0388736	110.495	152.577	67.538	75.947	46.2606	41.9818	Syn2
ENSMUSG00000009406	0.170887	0.27766	0.390424	329.183	370.847	380.464	418.145	375.342	422.194	Elk1
ENSMUSG00000009418	0.799586	0.00118868	0.00459044	789.578	738.516	921.894	1119.13	1828.35	1318.07	Nav1
ENSMUSG00000009470	0.423243	0.0384106	0.0811085	1266.09	1438.89	1328.25	1479.66	2190.02	1740.26	Tnpo1
ENSMUSG00000009471	0.739566	0.0769209	0.142172	822.956	380.383	679.882	1398.47	583.515	1161.23	Myod1
ENSMUSG00000009487	3.01263	8.10162e-08	1.02759e-06	37.9826	10.5956	22.5127	277.599	93.5727	200.404	Otog
ENSMUSG00000009535	-0.0635	0.784392	0.846069	1008.27	708.848	1077.23	969.852	767.506	935.481	Rnmt
ENSMUSG00000009545	1.6305	1.50199e-05	0.000107327	17.2648	31.7869	33.769	68.0904	106.189	83.1714	Kcnq1
ENSMUSG00000009549	0.243798	0.0858768	0.155614	1415.72	1289.49	1562.38	1764.24	1652.77	1635.7	Srp14
ENSMUSG00000009551	0.751411	0.289064	0.402648	11.5099	11.6552	15.7589	8.72954	43.1065	14.258	6330409D20Rik
ENSMUSG00000009555	1.2614	1.57673e-06	1.4904e-05	741.236	838.115	697.893	1370.54	2415.02	1675.31	Cdk9
ENSMUSG00000009563	1.01838	0.0120607	0.0311896	174.95	342.239	163.217	309.899	633.981	435.66	Tor2a
ENSMUSG00000009566	0.431693	0.0146858	0.0365856	202.574	250.057	221.75	324.739	288.078	297.041	Fpgs
ENSMUSG00000009569	0.0721885	0.545634	0.650107	1109.55	1137.97	1174.04	1154.92	1176.49	1265	Mkl2
ENSMUSG00000009575	-0.144608	0.400142	0.515172	1467.51	1444.19	1441.94	1489.26	1098.69	1348.96	Cbx5
ENSMUSG00000009585	1.50935	5.20418e-08	6.90086e-07	172.648	204.496	166.594	392.829	685.499	471.305	Apobec3
ENSMUSG00000009614	-0.819602	0.103241	0.180098	127.76	446.076	158.714	112.611	168.221	134.659	Sardh
ENSMUSG00000009621	0.623873	0.127318	0.212495	183.007	408.992	221.75	296.804	590.875	367.539	Vav2
ENSMUSG00000009630	0.0504406	0.752527	0.820831	858.637	814.805	828.466	849.384	978.833	764.385	Ppp2cb
ENSMUSG00000009633	-2.19011	7.06212e-07	7.22527e-06	1322.49	3097.11	936.527	398.067	399.524	376.252	G0s2
ENSMUSG00000009640	0.027419	0.859586	0.90519	311.918	311.512	329.811	328.231	297.54	344.567	Dmap1
ENSMUSG00000009647	-0.0590664	0.790533	0.851133	1058.91	841.294	1000.69	1046.67	719.143	1017.07	Mcu
ENSMUSG00000009654	6.30443	5.60444e-12	1.55778e-10	4.60395	0	0	68.9633	185.043	100.598	Oit3
ENSMUSG00000009681	-0.281025	0.386988	0.502059	303.861	508.591	264.524	316.882	337.492	232.88	Bcr
ENSMUSG00000009687	3.03165	4.10545e-14	1.54309e-12	169.195	132.445	153.086	657.334	1907.2	1154.1	Fxyd5
ENSMUSG00000009731	1.30395	0.00522684	0.0156943	14.9628	18.0126	14.6332	25.3157	55.723	37.2291	Kcnd1
ENSMUSG00000009733	-0.181084	0.257396	0.367785	330.334	396.277	359.077	330.849	305.951	320.804	Tfcp2
ENSMUSG00000009739	-0.46755	0.0125464	0.0321216	644.553	760.767	656.244	540.358	416.346	533.089	Pou6f1
ENSMUSG00000009741	0.249685	0.137234	0.224936	1138.33	1315.98	1047.96	1291.1	1531.86	1342.62	Ubp1
ENSMUSG00000009772	2.32124	2.11239e-06	1.92133e-05	29.9257	58.276	38.2715	110.865	340.647	182.185	Nuak2
ENSMUSG00000009828	-0.112344	0.565686	0.667946	318.824	372.967	267.901	306.407	297.54	284.367	Ick
ENSMUSG00000009863	-1.41798	2.22223e-07	2.55284e-06	11910.4	10964.4	13468.2	5238.6	3010.1	5350.7	Sdhb
ENSMUSG00000009876	-0.702327	0.192199	0.293204	18.4158	20.1317	46.151	20.9509	12.6165	18.2185	Cox4i2
ENSMUSG00000009894	-0.271183	0.254483	0.365165	627.288	453.493	604.465	518.534	367.982	508.534	Snap47
ENSMUSG00000009905	-0.50966	0.202166	0.305101	305.012	531.901	187.981	237.443	275.461	207.533	Kdsr
ENSMUSG00000009907	0.821664	0.00165723	0.0060545	692.895	1008.7	816.084	1186.34	1883.02	1382.23	Vps4b
ENSMUSG00000009927	0.124634	0.401914	0.516972	3711.94	3068.5	3390.41	3421.98	3698.75	3966.88	Rps25
ENSMUSG00000009995	-0.174121	0.285103	0.398443	1407.66	1450.54	1452.07	1340.86	1078.71	1398.86	Taz
ENSMUSG00000010021	0.896944	0.132776	0.219485	29.9257	104.897	37.1459	84.6765	172.426	64.1608	Kif19a
ENSMUSG00000010025	0.243223	0.31263	0.427276	549.021	672.823	559.44	566.547	894.723	648.737	Aldh3a2
ENSMUSG00000010045	-0.062565	0.629558	0.722488	514.492	478.923	503.158	470.522	481.531	480.81	Tmem115
ENSMUSG00000010047	-0.0937491	0.653115	0.741705	474.207	530.842	391.72	392.829	504.662	412.689	Hyal2
ENSMUSG00000010048	-0.644923	0.0291015	0.0645126	1432.98	1236.51	1495.97	1202.06	591.926	868.943	Ifrd2
ENSMUSG00000010051	-0.453087	0.369777	0.484693	203.725	476.804	117.066	175.464	236.56	171.096	Hyal1
ENSMUSG00000010054	-0.435892	0.0403798	0.0842629	913.884	806.328	917.391	776.929	514.124	657.45	Tusc2
ENSMUSG00000010057	-0.352379	0.0701959	0.131964	277.388	240.521	212.745	181.574	185.043	205.156	Nprl2
ENSMUSG00000010064	-1.44039	0.00347928	0.0112036	3734.96	1856.36	2567.57	1574.81	412.14	1018.65	Slc38a3
ENSMUSG00000010066	-0.716792	0.194436	0.295842	23.0198	11.6552	36.0203	16.5861	13.6679	12.6737	Cacna2d2
ENSMUSG00000010067	0.015433	0.940095	0.95996	408.601	327.405	356.826	344.817	435.271	325.557	Rassf1
ENSMUSG00000010086	1.83381	0.00297068	0.00982339	8.05692	5.29782	6.7538	32.2993	12.6165	26.1396	Rnf112
ENSMUSG00000010095	0.984261	0.00020533	0.00103333	967.981	968.441	873.491	1456.09	2526.46	1577.88	Slc3a2
ENSMUSG00000010097	0.123136	0.240085	0.348592	2594.33	2432.76	2470.76	2787.34	2676.81	2701.09	Nxf1
ENSMUSG00000010110	0.250319	0.137937	0.22581	658.365	761.827	612.344	766.453	888.415	764.385	Stx5a
ENSMUSG00000010122	-1.92999	0.00439297	0.0135962	1238.46	241.581	1228.07	377.989	85.1616	247.138	Slc47a1
ENSMUSG00000010142	3.15443	1.33538e-07	1.60964e-06	21.8688	5.29782	19.1358	73.3281	216.584	121.193	Tnfrsf13b
ENSMUSG00000010175	0.429842	0.319185	0.434183	93.23	42.3826	120.443	144.037	89.3672	110.895	Prox1
ENSMUSG00000010277	-1.00587	5.17356e-06	4.21385e-05	19435.6	15486.6	19811.1	10485.9	7131.5	9636.8	2610507B11Rik
ENSMUSG00000010290	-0.56298	0.0246418	0.0561341	791.88	599.713	810.456	556.944	372.188	560.021	AI597479
ENSMUSG00000010307	2.02674	6.69705e-06	5.27633e-05	113.948	176.947	93.4276	292.439	834.794	440.413	Tmem86a
ENSMUSG00000010358	0.606554	0.0220111	0.0512603	298.106	343.299	242.011	379.735	577.207	389.718	Ifi35
ENSMUSG00000010362	-0.345156	0.0450606	0.0922269	514.492	479.982	485.148	416.399	330.133	416.649	Rdm1
ENSMUSG00000010376	0.333405	0.0524254	0.104007	1069.27	858.247	1080.61	1352.21	1286.89	1150.93	Nedd8
ENSMUSG00000010392	-0.175855	0.235554	0.3431	896.62	1084.99	908.386	862.478	843.205	853.101	Gosr1
ENSMUSG00000010406	0.260195	0.133291	0.220072	333.787	288.201	279.157	329.976	390.061	359.617	Mrpl52
ENSMUSG00000010453	-0.455409	0.00554311	0.0164765	1785.18	2039.66	1835.91	1513.7	1190.16	1423.42	Kansl3
ENSMUSG00000010461	-0.625848	0.0622358	0.119633	1170.55	680.24	1005.19	646.859	405.832	796.861	Eya4
ENSMUSG00000010476	-1.37073	6.45188e-07	6.68264e-06	467.301	827.519	532.425	249.665	238.663	218.622	Ebf3
ENSMUSG00000010492	-0.890808	0.0173289	0.0421788	1156.74	821.162	1452.07	646.859	360.623	841.22	Uckl1os
ENSMUSG00000010517	-0.871315	1.71173e-05	0.000120686	2167.31	1954.9	2026.14	1286.73	875.798	1196.88	Faf1
ENSMUSG00000010529	3.55726	3.81768e-09	6.4298e-08	3.45296	4.23826	2.25127	35.7911	43.1065	38.8133	Gm266
ENSMUSG00000010538	0.0754303	0.824893	0.878078	41.4356	67.8121	40.5228	59.3609	46.2606	52.2792	Tsacc
ENSMUSG00000010554	-0.271079	0.0652107	0.124225	654.912	598.654	583.078	535.994	466.812	518.039	Mettl16
ENSMUSG00000010607	-0.518909	0.0109262	0.0288038	285.445	307.274	333.187	254.902	187.145	203.572	Pigyl
ENSMUSG00000010608	0.108943	0.533209	0.639332	1861.15	1488.69	2036.27	1957.16	1965.03	1886.01	Rbm25
ENSMUSG00000010609	1.32158	2.83067e-05	0.000187676	293.502	473.625	289.288	701.855	1161.77	778.643	Psen2
ENSMUSG00000010651	-3.74716	2.00742e-06	1.83745e-05	82.8711	421.706	55.156	14.8402	19.9762	7.12898	Acaa1b
ENSMUSG00000010660	0.165334	0.549606	0.653762	317.673	526.603	455.881	553.453	380.599	523.584	Plcd1
ENSMUSG00000010663	0.54323	0.110577	0.190514	422.413	722.623	612.344	627.654	1205.93	728.74	Fads1
ENSMUSG00000010721	-0.570403	0.00409695	0.0128527	523.7	471.506	637.108	390.21	323.824	384.173	Lmbr1
ENSMUSG00000010751	1.53471	1.7346e-12	5.22541e-11	93.23	117.612	90.0507	309.899	255.485	306.546	Tnfrsf22
ENSMUSG00000010755	-0.271132	0.12943	0.215184	1157.89	952.548	1233.69	1001.28	831.64	937.065	Cars
ENSMUSG00000010797	0.848764	0.169185	0.265509	6.90593	16.953	18.0101	20.0779	41.0038	15.0501	Wnt2
ENSMUSG00000010830	1.54167	3.79892e-07	4.1416e-06	71.3613	83.7056	93.4276	186.812	324.876	213.077	Kdelr3
ENSMUSG00000010911	-0.743128	6.10533e-05	0.000367963	573.192	482.102	540.304	357.911	273.358	320.804	Apip
ENSMUSG00000010914	-1.23836	3.0147e-06	2.63936e-05	2257.09	1955.96	2360.45	1097.3	630.827	1056.67	Pdhx
ENSMUSG00000010936	-0.138027	0.46719	0.579621	661.818	817.983	720.405	563.928	696.012	739.83	Vac14
ENSMUSG00000011008	4.25123	7.96833e-16	3.7593e-14	14.9628	11.6552	13.5076	121.341	415.294	227.335	Mcoln2
ENSMUSG00000011096	-0.747734	0.00235952	0.00811114	3928.32	3018.7	3835.03	2485.3	1577.07	2357.32	Akt1s1
ENSMUSG00000011114	0.0198124	0.921324	0.946962	765.407	602.892	757.551	659.953	841.103	655.074	Tbrg1
ENSMUSG00000011148	-1.2281	0.000228348	0.00113241	33147.3	21486.9	35380.9	16415	8219.68	13789.8	Adssl1
ENSMUSG00000011158	0.110547	0.386599	0.501595	812.598	748.052	727.159	797.88	837.948	834.091	Brf1
ENSMUSG00000011171	0.935323	0.12336	0.207195	57.5494	18.0126	13.5076	52.3772	76.7506	41.1897	Vipr2
ENSMUSG00000011179	0.0377785	0.829742	0.881646	1910.64	2056.61	1887.69	2145.72	1656.97	2206.02	Odc1
ENSMUSG00000011254	0.118035	0.563198	0.665895	134.666	163.173	160.966	154.513	186.094	158.422	Thg1l
ENSMUSG00000011256	1.28114	2.13026e-09	3.75904e-08	389.034	307.274	476.143	944.536	992.501	911.717	Adam19
ENSMUSG00000011257	-0.97082	0.00145267	0.00543435	10426.8	8117.32	10411	6346.37	3113.13	5312.67	Pabpc4
ENSMUSG00000011263	0.837996	0.0501473	0.100554	64.4553	39.2039	78.7943	158.878	71.4937	95.0531	Exoc3l2
ENSMUSG00000011267	0.178259	0.655429	0.743643	17.2648	27.5487	24.7639	28.8075	22.0789	27.7238	Zfp296
ENSMUSG00000011305	-4.01839	6.12291e-14	2.23276e-12	1352.41	1048.97	444.625	100.39	37.8496	37.2291	Plin5
ENSMUSG00000011306	-0.00923003	0.944737	0.963401	603.118	571.105	580.827	547.342	584.566	611.508	Sugp1
ENSMUSG00000011382	-1.52356	9.96101e-06	7.47381e-05	2002.72	3941.58	1775.12	910.491	800.099	974.294	Dhdh
ENSMUSG00000011427	-0.179091	0.252658	0.363235	294.653	291.38	281.408	267.124	262.845	236.841	Zfp790
ENSMUSG00000011658	-0.100992	0.594118	0.692717	437.375	377.205	388.343	432.112	324.876	363.578	Fuz
ENSMUSG00000011752	0.330029	0.622066	0.716061	432.771	1950.66	392.846	607.576	1865.14	1017.86	Pgam1
ENSMUSG00000011831	-0.0128071	0.932377	0.954716	484.566	522.365	490.776	469.649	546.717	469.721	Evi5
ENSMUSG00000011832	-0.621619	8.41421e-05	0.0004833	811.447	828.579	730.536	552.58	456.298	530.713	Evi5l
ENSMUSG00000011837	-0.0120661	0.952576	0.968802	206.027	245.819	243.137	199.906	263.896	226.543	Snapc2
ENSMUSG00000011877	-0.207119	0.0811789	0.14866	1298.31	1278.89	1353.01	1078.97	1188.06	1138.26	Git1
ENSMUSG00000011884	2.53119	1.80673e-12	5.40964e-11	301.559	324.227	282.534	1092.94	2687.32	1471.74	Gltp
ENSMUSG00000011958	-0.0373219	0.791362	0.851761	2730.14	2310.91	2816.33	2600.53	2515.95	2539.5	Bnip2
ENSMUSG00000011960	0.250269	0.0530827	0.105049	679.083	676.002	662.998	803.117	848.462	750.127	Ccnt1
ENSMUSG00000012017	0.987381	0.000175603	0.000902044	346.447	194.96	305.047	607.576	540.408	529.129	Scarf2
ENSMUSG00000012076	-0.40693	0.0536759	0.105946	653.761	577.462	670.877	554.326	377.445	501.405	Brms1l
ENSMUSG00000012114	0.747045	0.00032627	0.00152794	590.457	645.274	563.942	835.417	1225.91	960.828	Med15
ENSMUSG00000012117	0.181176	0.23152	0.338539	530.605	521.305	532.425	556.944	669.728	571.11	Dhdds
ENSMUSG00000012126	1.47381	0.00433661	0.0134559	29.9257	11.6552	13.5076	39.2829	72.5451	41.1897	Ubxn11
ENSMUSG00000012187	-3.25424	1.09782e-05	8.14098e-05	19.5668	68.8717	23.6383	3.49181	5.25689	3.16844	Mogat1
ENSMUSG00000012296	0.160425	0.588607	0.688429	889.714	625.143	840.848	1084.21	588.772	958.452	Tjap1
ENSMUSG00000012350	-0.0520984	0.918618	0.945192	66.7573	159.994	79.92	84.6765	156.655	55.4476	Ehf
ENSMUSG00000012405	0.0369717	0.815447	0.87047	3258.45	2572.62	3244.08	3058.83	3200.4	3051.2	Rpl15
ENSMUSG00000012422	0.232037	0.122171	0.205676	733.179	687.657	694.516	815.339	918.905	751.711	Tmem167
ENSMUSG00000012428	-0.813479	0.0137636	0.0346604	1421.47	2914.86	1542.12	1050.16	1294.25	1001.23	Steap4
ENSMUSG00000012429	0.405009	0.0768943	0.142156	135.817	172.709	133.95	206.89	215.533	164.759	Mplkip
ENSMUSG00000012443	0.887176	0.0131759	0.0333999	34.5296	40.2634	49.5279	51.5043	88.3158	90.3004	Kif11
ENSMUSG00000012483	-0.153489	0.562841	0.665603	132.364	185.424	112.563	123.086	137.731	126.737	Rpa3
ENSMUSG00000012519	1.24214	0.00037865	0.00173842	71.3613	87.9438	57.4073	134.435	241.817	137.827	Mlkl
ENSMUSG00000012535	-0.419489	0.000886755	0.00358103	1740.29	1647.62	1705.33	1306.81	1168.08	1331.53	Tnpo3
ENSMUSG00000012609	-0.665652	0.000667567	0.00281156	280.841	288.201	271.278	206.89	153.501	168.719	Ttll5
ENSMUSG00000012640	0.181937	0.342485	0.45727	444.281	427.004	526.796	453.063	545.665	586.953	Zfp715
ENSMUSG00000012705	-2.63405	4.19169e-08	5.68632e-07	920.79	2196.48	1204.43	198.16	372.188	126.737	Retn
ENSMUSG00000012819	-1.65699	2.08519e-08	3.0499e-07	239.406	264.891	254.393	99.5167	50.4662	89.5083	Cdh23
ENSMUSG00000012848	0.172323	0.28367	0.396874	4370.3	3420.27	4310.05	4647.61	4637.63	4350.26	Rps5
ENSMUSG00000012889	2.9909	0.000249709	0.00122101	1.15099	1.05956	6.7538	20.9509	33.6441	16.6343	Podnl1
ENSMUSG00000013033	-0.827597	0.00107991	0.00423832	1222.35	947.25	1062.6	758.597	449.99	611.508	Adgrl1
ENSMUSG00000013076	-0.621838	0.0481276	0.097388	17209.6	11664.7	17411.3	12601.1	6506.98	10969.1	Amotl1
ENSMUSG00000013089	0.214132	0.627657	0.720931	247.462	128.207	427.741	260.14	376.393	295.457	Etv5
ENSMUSG00000013150	-0.415546	0.100461	0.176529	346.447	359.192	363.58	308.153	187.145	304.962	Gfod2
ENSMUSG00000013155	0.425762	0.364981	0.47997	32.2277	66.7525	22.5127	58.4879	60.9799	44.3581	Enkd1
ENSMUSG00000013160	0.764994	0.00524611	0.0157403	932.3	1009.76	777.813	1176.74	2073.32	1373.52	Atp6v0d1
ENSMUSG00000013236	1.31331	3.17544e-10	6.52026e-09	1142.93	1236.51	1374.4	2630.21	3811.25	2888.82	Ptprs
ENSMUSG00000013275	-0.980483	0.0120081	0.0310787	2287.01	1192.01	3294.73	1254.43	888.415	1289.55	Slc41a1
ENSMUSG00000013367	1.16866	0.00244277	0.00835039	21.8688	21.1913	24.7639	49.7584	66.2368	37.2291	Iglon5
ENSMUSG00000013418	0.567387	0.365286	0.480251	4.60395	11.6552	11.2563	9.60249	18.9248	12.6737	B4galnt2
ENSMUSG00000013419	-1.13282	0.00218182	0.00759055	6228	3818.67	5991.75	3326.83	1404.64	2581.48	Zfp651
ENSMUSG00000013465	0.0955406	0.41326	0.528001	821.805	872.021	827.34	883.429	916.802	894.291	Nelfb
ENSMUSG00000013483	1.21069	0.00344282	0.0110984	37.9826	19.0722	18.0101	63.7256	63.0827	46.7344	Card14
ENSMUSG00000013495	0.360678	0.163326	0.258366	191.064	291.38	216.122	247.046	350.109	301.001	Tmem175
ENSMUSG00000013523	-3.86426	4.3307e-05	0.000272928	11.5099	109.135	27.0152	3.49181	5.25689	1.58422	Bcas1
ENSMUSG00000013539	-0.877687	0.00102207	0.0040493	1107.25	617.726	1014.2	519.407	467.863	502.989	Tango2
ENSMUSG00000013584	-0.0854147	0.845292	0.893536	72.5122	42.3826	38.2715	50.6313	64.1341	30.1001	Aldh1a2
ENSMUSG00000013593	-1.16693	4.97358e-05	0.00030667	17546.8	16523.9	18201.5	10128	4997.2	8153.97	Ndufs2
ENSMUSG00000013622	-0.0740245	0.614616	0.709848	837.919	1015.06	880.245	842.4	898.928	856.27	Atraid
ENSMUSG00000013629	0.104333	0.683726	0.766666	418.96	699.312	440.123	559.563	566.693	549.724	Cad
ENSMUSG00000013646	-0.123086	0.391777	0.506916	906.979	868.842	945.532	852.876	750.684	893.499	Sh3bp5l
ENSMUSG00000013662	-0.482519	0.0218535	0.0509609	2545.99	1894.5	2536.05	1857.65	1403.59	1730.76	Atad1
ENSMUSG00000013663	0.137241	0.429916	0.54425	1398.45	1564.98	1179.66	1466.56	1643.3	1447.97	Pten
ENSMUSG00000013698	1.03861	8.08334e-05	0.000466825	1210.84	1446.3	1371.02	2144.85	3719.78	2411.97	Pea15a
ENSMUSG00000013701	-1.09526	3.60052e-05	0.000232513	5827.45	4574.14	5622.54	3105.1	1753.7	2640.1	Timm23
ENSMUSG00000013707	4.23318	8.60881e-18	5.10715e-16	31.0767	20.1317	15.7589	220.857	668.677	369.123	Tnfaip8l2
ENSMUSG00000013736	-0.160384	0.304949	0.419265	694.046	610.309	758.677	586.625	635.032	624.182	Trnt1
ENSMUSG00000013787	0.332316	0.0863516	0.156314	1355.86	1776.89	1519.6	1731.94	2249.95	1877.3	Ehmt2
ENSMUSG00000013822	-0.352786	0.0186621	0.0447389	583.551	679.181	605.591	479.252	463.658	519.623	Elof1
ENSMUSG00000013833	-0.116902	0.5545	0.658276	825.258	746.993	888.125	736.773	636.084	894.291	Med16
ENSMUSG00000013846	0.947043	0.00160557	0.00589946	715.915	975.858	641.611	1209.91	2039.67	1250.74	St3gal1
ENSMUSG00000013858	-0.216164	0.0766197	0.141698	2624.25	2822.68	2685.76	2494.9	2200.53	2305.04	Tmem259
ENSMUSG00000013878	-0.645669	0.00280749	0.00937471	817.202	770.303	1002.94	647.732	457.35	549.724	Rnf170
ENSMUSG00000013921	0.392763	0.0486751	0.0982587	119.703	111.254	124.945	166.734	159.809	140.995	Clip3
ENSMUSG00000013936	-4.0809	0.0226835	0.0525187	729.726	48.7399	3582.89	236.57	5.25689	15.8422	Myl2
ENSMUSG00000013973	-0.228781	0.225162	0.33159	712.462	590.177	685.511	633.764	478.377	582.992	Dedd
ENSMUSG00000013974	3.28915	1.39624e-06	1.33487e-05	3.45296	7.41695	7.87943	24.4427	98.8296	60.9924	Mcemp1
ENSMUSG00000013997	-0.184013	0.234647	0.34223	641.1	715.206	602.214	621.543	548.819	553.684	Nit1
ENSMUSG00000014039	-0.202015	0.339652	0.454556	338.39	237.342	320.805	267.997	268.101	243.177	Prdm15
ENSMUSG00000014074	-0.0162215	0.919216	0.945639	467.301	406.873	486.274	472.268	416.346	455.463	Rnf168
ENSMUSG00000014075	1.14396	7.13139e-05	0.000421152	97.834	81.5864	94.5532	169.353	269.153	167.927	Tctex1d2
ENSMUSG00000014077	-0.948156	0.000299614	0.00142238	3822.43	5833.96	3330.75	2468.71	2143.76	2118.89	Chp1
ENSMUSG00000014158	0.655384	0.0498424	0.100107	98.985	75.229	90.0507	115.23	196.608	105.35	Trpv4
ENSMUSG00000014164	-0.156975	0.686032	0.768601	29.9257	25.4295	46.151	28.8075	34.6955	27.7238	Klhl3
ENSMUSG00000014177	0.410387	0.105592	0.183315	252.066	392.039	256.644	398.067	444.733	355.657	Tvp23b
ENSMUSG00000014195	-0.240558	0.0406553	0.08471	2551.74	2609.71	2500.03	2298.49	2151.12	2035.72	Dnajc7
ENSMUSG00000014198	1.14651	0.127791	0.213003	2.30198	4.23826	13.5076	11.3484	14.7193	18.2185	Zfp385c
ENSMUSG00000014226	-0.0935751	0.556391	0.659692	1540.02	1296.91	1385.65	1452.59	1190.16	1313.32	Cacybp
ENSMUSG00000014232	0.00673582	0.970034	0.980038	201.423	211.913	191.358	204.271	182.94	219.414	Cluap1
ENSMUSG00000014243	-0.432662	0.209384	0.313731	357.957	334.822	423.238	344.817	154.553	326.349	Zswim7
ENSMUSG00000014245	-0.788171	0.00464994	0.0142474	186.46	222.508	131.699	115.23	91.4699	106.143	Pigl
ENSMUSG00000014294	-0.483028	0.0291612	0.0646169	1626.35	1609.48	1819.02	1436.88	915.75	1262.62	Ndufa2
ENSMUSG00000014301	-0.459636	0.00162612	0.00596258	448.885	437.6	437.871	346.563	308.054	308.13	Pam16
ENSMUSG00000014303	0.674201	0.0116592	0.0303338	241.707	135.624	199.237	283.71	333.287	302.586	Glis2
ENSMUSG00000014313	-1.03299	3.42695e-06	2.95023e-05	5575.39	5474.77	6236.01	3380.95	2132.2	2933.18	Cox6c
ENSMUSG00000014329	1.21593	3.48834e-09	5.95715e-08	346.447	360.252	496.404	971.597	946.24	876.864	Bicc1
ENSMUSG00000014349	0.754199	8.57114e-07	8.60306e-06	1098.04	1080.76	1159.4	1758.13	2132.2	1741.85	Ube2z
ENSMUSG00000014353	0.248632	0.247607	0.357558	756.199	810.566	765.431	762.089	1156.52	853.893	Tmem87b
ENSMUSG00000014355	-0.406303	0.000970278	0.0038721	1628.65	1765.23	1775.12	1231.74	1306.86	1361.64	Anapc1
ENSMUSG00000014361	2.38837	4.7087e-11	1.13602e-09	168.044	221.449	144.081	632.891	1388.87	773.89	Mertk
ENSMUSG00000014402	0.130594	0.293422	0.407363	1207.39	1131.61	1120.01	1301.57	1183.85	1299.85	Tsg101
ENSMUSG00000014418	0.121437	0.332488	0.44772	679.083	697.193	709.149	714.949	780.123	773.89	Hps5
ENSMUSG00000014426	-0.630407	0.00194582	0.00689012	1368.52	1309.62	1589.39	1082.46	755.941	917.262	Map3k4
ENSMUSG00000014444	0.652581	0.0481335	0.097388	1038.19	1573.45	786.818	1458.71	2295.16	1589.76	Piezo1
ENSMUSG00000014470	0.036934	0.777341	0.840687	877.053	854.009	982.678	927.95	928.367	927.559	Rnf166
ENSMUSG00000014496	-0.908082	0.000784291	0.00323043	2069.48	1652.92	2496.65	1233.48	806.407	1272.92	Ankrd28
ENSMUSG00000014498	-0.587384	0.0068412	0.0196404	3756.82	2581.1	3599.78	2398.88	1920.87	2293.16	Ankrd52
ENSMUSG00000014503	-0.00188097	0.994901	0.997033	164.591	296.678	191.358	195.542	251.279	205.948	Pkd2l2
ENSMUSG00000014504	-0.0318309	0.837285	0.887747	522.549	440.779	529.048	501.948	487.84	469.721	Srp19
ENSMUSG00000014547	-0.647807	0.00233857	0.00804956	193.366	167.411	156.463	113.484	119.857	97.4294	Wdfy2
ENSMUSG00000014550	-0.367934	0.0146295	0.0364681	827.56	710.967	866.738	626.781	599.286	636.856	Rbsn
ENSMUSG00000014551	-0.395681	0.00674494	0.0194201	574.343	540.378	539.178	454.809	411.089	391.302	Mrps25
ENSMUSG00000014554	-0.194848	0.264577	0.375514	431.621	490.578	420.987	377.116	441.579	356.449	Dguok
ENSMUSG00000014592	-0.334583	0.39286	0.507853	683.687	448.196	846.476	750.74	314.362	502.989	Camta1
ENSMUSG00000014599	1.30375	0.00213764	0.00746297	573.192	479.982	452.505	590.117	1951.36	1176.28	Csf1
ENSMUSG00000014601	-0.0812346	0.543767	0.648368	776.917	854.009	826.215	790.896	721.245	809.535	Strip1
ENSMUSG00000014602	-0.313999	0.676689	0.761461	18.4158	200.258	61.9098	54.9961	109.343	61.7845	Kif1a
ENSMUSG00000014606	-0.937365	0.00302115	0.00996541	6865.64	4127	7576.64	3731.88	2341.42	3622.31	Slc25a11
ENSMUSG00000014609	-0.0892137	0.908566	0.939226	154.232	24.37	338.816	199.906	80.9561	205.156	Chrne
ENSMUSG00000014633	-0.859461	0.00050284	0.00221336	402.846	378.264	484.022	281.964	176.632	237.633	Cmc2
ENSMUSG00000014668	0.0146705	0.919374	0.945725	722.82	666.466	731.662	666.937	781.174	695.472	Chfr
ENSMUSG00000014686	6.39671	7.10813e-07	7.26369e-06	0	1.05956	0	20.9509	41.0038	38.8133	Ceacam16
ENSMUSG00000014704	-0.45372	0.192913	0.294011	39.1336	30.7274	37.1459	22.6968	29.4386	26.1396	Hoxa2
ENSMUSG00000014748	-0.253025	0.0239573	0.0548291	2017.68	2005.75	1873.05	1596.63	1684.31	1667.39	Tex261
ENSMUSG00000014763	-0.455696	0.0123605	0.0317687	807.994	617.726	823.964	564.801	526.74	548.139	Fam120b
ENSMUSG00000014767	0.0295425	0.83799	0.888273	295.804	292.44	282.534	295.058	293.335	300.209	Tbp
ENSMUSG00000014769	0.0799639	0.550887	0.654992	1680.44	1646.56	1913.58	1894.31	1757.9	1886.01	Psmb1
ENSMUSG00000014773	1.45214	3.26185e-06	2.82771e-05	164.591	163.173	165.468	575.276	279.667	493.484	Dll1
ENSMUSG00000014776	-0.257362	0.428511	0.542946	1087.68	1188.83	1099.74	1156.66	537.254	1129.55	Nol3
ENSMUSG00000014778	-0.172034	0.388161	0.503291	1528.51	1504.58	1506.1	1501.48	1046.12	1479.66	Fhod1
ENSMUSG00000014782	0.940566	0.0797821	0.146676	9.2079	7.41695	11.2563	13.9673	23.1303	16.6343	Plekhg4
ENSMUSG00000014786	0.259729	0.399471	0.514474	102.438	75.229	76.5431	72.4552	114.6	117.232	Slc9a5
ENSMUSG00000014791	0.281448	0.204891	0.308102	90.9281	98.5395	88.925	127.451	107.241	103.766	Elmo3
ENSMUSG00000014813	0.768893	0.131675	0.21814	11.5099	11.6552	9.00507	22.6968	13.6679	18.2185	Stc1
ENSMUSG00000014837	0.47429	0.0775198	0.143129	46.0395	58.276	68.6636	80.3117	76.7506	83.1714	4931428F04Rik
ENSMUSG00000014846	0.0246683	0.932915	0.955143	1841.58	1090.29	1913.58	1837.57	1805.22	1286.38	Tppp3
ENSMUSG00000014850	-0.723898	0.00102497	0.00405778	462.697	510.71	580.827	336.96	247.074	355.657	Msh3
ENSMUSG00000014856	0.18273	0.33882	0.453672	364.863	379.324	356.826	388.464	496.251	366.746	Tmem208
ENSMUSG00000014859	-0.144656	0.274436	0.386781	1055.46	933.476	973.673	941.917	875.798	861.814	E2f4
ENSMUSG00000014867	0.207973	0.127681	0.212901	3581.87	3188.23	3022.33	3601.81	3976.31	3733.21	Surf4
ENSMUSG00000014873	-0.0163905	0.929194	0.952315	268.18	339.06	262.273	288.948	282.821	288.328	Surf2
ENSMUSG00000014905	-0.419232	0.0130641	0.0331747	1490.53	1320.22	1230.32	1131.35	911.545	978.254	Dnajb9
ENSMUSG00000014907	0.285404	0.215421	0.320331	143.874	161.054	124.945	151.021	168.221	204.364	Naf1
ENSMUSG00000014932	-0.285505	0.243889	0.353193	255.519	377.205	299.418	288.948	209.224	266.149	Yes1
ENSMUSG00000014956	-0.820319	0.0031441	0.0102964	11150.8	7811.11	11006.4	6858.8	4016.26	6095.28	Ppp1cb
ENSMUSG00000014959	-0.112632	0.443848	0.557999	2482.68	2087.34	2360.45	2288.01	1972.39	2148.2	Gorasp2
ENSMUSG00000014980	-0.228923	0.284515	0.397845	344.145	290.321	371.459	315.136	234.457	307.338	Tsen15
ENSMUSG00000015002	-0.376355	0.00175869	0.00636501	1658.57	1490.81	1651.3	1207.29	1247.99	1242.82	Efr3a
ENSMUSG00000015013	0.516693	0.00129523	0.00494664	340.692	366.609	360.203	486.235	569.847	472.889	Trappc2l
ENSMUSG00000015016	-1.31227	0.000191624	0.000973367	458.093	984.335	473.892	258.394	237.611	275.654	Acsf3
ENSMUSG00000015023	-0.203254	0.121194	0.204312	901.224	792.554	880.245	725.425	755.941	754.088	Ddx19a
ENSMUSG00000015027	3.64612	1.01533e-14	4.09886e-13	47.1905	76.2886	38.2715	361.403	1082.92	583.784	Galns
ENSMUSG00000015053	-1.07633	0.000120434	0.000654848	254.368	208.734	237.509	143.164	78.8534	109.311	Gata2
ENSMUSG00000015083	-1.06776	0.00781898	0.0219677	70.2103	136.684	60.7842	41.0288	39.9524	46.7344	C8g
ENSMUSG00000015085	0.80387	4.76584e-06	3.93042e-05	296.955	294.559	272.403	479.252	575.104	455.463	Entpd2
ENSMUSG00000015087	-0.885063	0.000113488	0.000624555	3756.82	2856.58	3425.3	2095.96	1395.18	1943.04	Rabl6
ENSMUSG00000015092	-0.202013	0.214572	0.319427	1467.51	1862.71	1678.32	1537.27	1335.25	1481.24	Edf1
ENSMUSG00000015093	-0.773499	0.124772	0.20897	25.3217	39.2039	20.2614	15.7132	10.5138	22.9712	Clic3
ENSMUSG00000015094	0.430413	0.0411268	0.0855408	542.115	652.691	428.866	712.33	768.557	708.145	Npdc1
ENSMUSG00000015095	-0.78009	5.7305e-05	0.00034841	2390.6	2014.23	2107.19	1471.8	1046.12	1272.92	Fbxw5
ENSMUSG00000015112	2.31793	2.09038e-06	1.90349e-05	24.1707	21.1913	39.3972	75.947	218.687	128.322	Slc25a13
ENSMUSG00000015120	0.14521	0.301356	0.415439	1208.54	1325.51	1303.48	1301.57	1546.58	1397.28	Ube2i
ENSMUSG00000015126	-0.170031	0.392044	0.507086	310.767	259.593	342.193	298.55	243.92	267.733	Tsr3
ENSMUSG00000015127	0.0369628	0.88195	0.920449	140.421	193.9	138.453	140.546	187.145	158.422	Unkl
ENSMUSG00000015133	0.985572	1.11696e-05	8.27134e-05	341.843	260.653	370.333	570.912	749.633	605.963	Lrrk1
ENSMUSG00000015134	-0.216492	0.62775	0.720985	125.458	103.837	153.086	68.9633	185.043	76.0424	Aldh1a3
ENSMUSG00000015143	2.4144	8.12521e-12	2.20825e-10	413.205	475.744	387.218	1417.68	3427.49	1959.68	Actn1
ENSMUSG00000015149	-0.352034	0.002219	0.00769967	2549.44	2463.49	2707.15	2048.82	1933.48	2065.03	Sirt2
ENSMUSG00000015165	0.188476	0.24416	0.353478	2921.21	3337.63	2624.98	3103.35	3591.51	3429.83	Hnrnpl
ENSMUSG00000015176	-0.422602	0.00489487	0.0148717	896.62	920.761	874.617	664.318	600.337	742.206	Nolc1
ENSMUSG00000015189	-0.176548	0.327384	0.442308	1092.29	860.366	1015.32	912.237	766.455	945.778	Casd1
ENSMUSG00000015202	0.0933989	0.725879	0.800163	226.745	189.662	153.086	170.226	251.279	186.938	Magi1
ENSMUSG00000015214	-0.539471	0.024008	0.0548975	1132.57	1171.88	1060.35	814.466	560.385	938.649	Mtmr1
ENSMUSG00000015217	-1.64275	1.0506e-05	7.8273e-05	179.554	435.481	260.021	89.0413	84.1103	106.935	Hmgb3
ENSMUSG00000015222	-0.550126	0.136384	0.22382	87.4751	89.0034	63.0355	78.5658	42.0551	42.7739	Map2
ENSMUSG00000015224	-0.827355	0.0613313	0.118248	31.0767	65.693	45.0253	18.332	28.3872	33.2686	Cyp2j9
ENSMUSG00000015243	1.45932	0.00130696	0.00498224	743.538	1737.68	800.325	1848.04	4486.23	2690.79	Abca1
ENSMUSG00000015247	1.50295	5.30427e-05	0.000325106	102.438	183.305	119.317	276.726	549.871	323.18	Nipsnap3b
ENSMUSG00000015289	-0.0691586	0.730167	0.803609	417.809	398.396	415.359	471.395	330.133	371.499	Lage3
ENSMUSG00000015290	-0.524555	0.0510351	0.101833	2320.39	1708.02	2394.22	1751.15	1067.15	1645.21	Ubl4a
ENSMUSG00000015291	0.403936	0.0431882	0.089152	1660.88	2101.12	1495.97	2150.96	2592.7	2214.74	Gdi1
ENSMUSG00000015305	0.315313	0.175116	0.272984	962.226	881.557	919.642	969.852	1488.75	981.423	Sash1
ENSMUSG00000015312	0.304377	0.404276	0.519527	562.833	470.446	1043.46	707.092	1090.28	767.553	Gadd45b
ENSMUSG00000015335	1.27755	0.000830895	0.00338809	52.9454	64.6334	37.1459	83.8036	170.323	121.985	Zdhhc12
ENSMUSG00000015337	-1.08905	5.8615e-05	0.000355288	948.414	843.413	952.286	525.518	287.026	476.057	Endog
ENSMUSG00000015340	6.14127	1.33225e-50	2.35349e-47	191.064	149.399	146.332	5957.91	17957.5	10440	Cybb
ENSMUSG00000015341	0.440744	0.00665149	0.0192102	956.471	1098.77	974.798	1229.12	1537.11	1348.17	Golga7
ENSMUSG00000015342	-0.867192	0.00192524	0.00683247	280.841	272.308	227.378	155.386	97.7782	173.472	Xk
ENSMUSG00000015354	-0.647688	0.0104013	0.0276957	359.108	251.117	372.585	214.747	239.714	173.472	Pcolce2
ENSMUSG00000015355	4.27332	6.24964e-18	3.76375e-16	34.5296	15.8935	33.769	309.026	886.312	430.115	Cd48
ENSMUSG00000015357	-0.840372	0.000471202	0.00209322	2487.29	2590.63	2192.73	1573.06	975.679	1510.55	Clpx
ENSMUSG00000015363	-0.154403	0.193689	0.294973	1157.89	1099.83	1166.16	1045.8	1054.53	976.67	Trabd
ENSMUSG00000015377	-0.4631	0.0721596	0.135036	561.682	389.92	503.158	426.001	273.358	354.865	Dennd6b
ENSMUSG00000015396	4.15274	2.12573e-26	3.44868e-24	27.6237	32.8465	25.8896	323.866	746.479	468.136	Cd83
ENSMUSG00000015405	-2.41725	0.00380148	0.0120687	14.9628	11.6552	52.9048	7.85658	2.10276	4.75265	Ace2
ENSMUSG00000015437	1.00224	0.169437	0.265853	2.30198	13.7743	7.87943	9.60249	18.9248	19.8027	Gzmb
ENSMUSG00000015451	0.329201	0.452563	0.565979	25.3217	32.8465	13.5076	32.2993	29.4386	28.5159	C4a
ENSMUSG00000015452	1.72055	0.0136552	0.0344552	1.15099	7.41695	7.87943	19.205	22.0789	13.4659	Ager
ENSMUSG00000015461	0.718093	0.00340025	0.0109745	402.846	544.616	448.002	652.096	967.268	678.045	Atf6b
ENSMUSG00000015467	-0.382871	0.327057	0.441941	61.0024	75.229	33.769	37.537	50.4662	42.7739	Egfl8
ENSMUSG00000015468	-0.625552	0.015224	0.0376908	565.135	424.885	458.133	399.813	248.125	289.912	Notch4
ENSMUSG00000015474	-0.128887	0.4705	0.582229	635.345	681.3	660.747	513.297	696.012	600.418	Ppt2
ENSMUSG00000015476	2.04205	2.58165e-07	2.92348e-06	14.9628	19.0722	18.0101	59.3609	96.7268	59.4082	Prrt1
ENSMUSG00000015478	-0.28845	0.160977	0.255427	687.14	973.739	783.441	668.683	735.965	598.042	Rnf5
ENSMUSG00000015488	-0.277125	0.173631	0.271227	1835.83	1599.94	1547.75	1540.76	1088.18	1482.04	Cacfd1
ENSMUSG00000015501	-0.456634	0.052842	0.10469	2395.21	1951.72	2396.47	1810.51	1216.44	1885.22	Hivep2
ENSMUSG00000015519	1.34471	0.401995	0.516972	8.05692	14.8339	102.433	34.0452	279.667	4.75265	2310057J18Rik
ENSMUSG00000015522	-0.256213	0.0441365	0.0906623	1832.37	1763.11	1717.72	1551.24	1361.53	1534.31	Arnt
ENSMUSG00000015533	-0.0547713	0.902599	0.935246	26.4727	33.906	30.3921	43.6477	18.9248	24.5554	Itga2
ENSMUSG00000015536	-0.471114	0.0126836	0.0324102	1284.5	1703.78	1346.26	1118.25	929.418	1078.85	Mocs2
ENSMUSG00000015542	0.21271	0.218186	0.323625	275.086	325.286	281.408	351.8	361.674	309.715	Nat9
ENSMUSG00000015568	0.467367	0.205132	0.308406	17725.2	25412.6	19844.9	18089.3	44608.9	24381.9	Lpl
ENSMUSG00000015575	1.67429	7.80054e-06	6.02335e-05	562.833	1006.59	558.314	1656.87	3266.63	1869.38	Atp6v0e
ENSMUSG00000015597	0.105442	0.565867	0.668017	408.601	534.02	413.107	467.03	482.583	509.326	Zfp318
ENSMUSG00000015599	0.422744	0.496877	0.606794	10.3589	16.953	30.3921	29.6804	11.5652	35.6449	Ttbk1
ENSMUSG00000015605	-0.604655	0.00585021	0.0172533	3067.38	2755.93	3235.07	2382.29	1529.76	2043.64	Srf
ENSMUSG00000015619	0.867716	0.237972	0.345905	41.4356	57.2165	46.151	34.9181	200.813	29.308	Gata3
ENSMUSG00000015647	-0.589951	0.000831094	0.00338809	1202.78	1133.73	1233.69	933.187	711.783	726.364	Lama5
ENSMUSG00000015652	1.08474	0.154661	0.24753	2.30198	4.23826	13.5076	10.4754	17.8734	14.258	Steap1
ENSMUSG00000015653	1.37682	0.000298601	0.0014197	41.4356	24.37	55.156	90.7872	131.422	91.8846	Steap2
ENSMUSG00000015656	-0.296254	0.221537	0.327465	32975.8	19292.5	28134.1	22847.8	20252.7	22375.5	Hspa8
ENSMUSG00000015659	-0.946444	0.000700291	0.00292767	642.251	374.026	575.199	315.136	227.098	282.783	Serac1
ENSMUSG00000015668	-0.0229108	0.91278	0.941577	254.368	314.691	221.75	278.472	244.971	255.059	Pdzd11
ENSMUSG00000015671	-0.0428809	0.743587	0.813927	1660.88	1549.08	1713.21	1637.66	1469.83	1669.77	Psma2
ENSMUSG00000015672	-0.559572	0.00121264	0.00467389	467.301	414.29	500.907	343.071	285.975	308.13	Mrpl32
ENSMUSG00000015697	0.418204	0.0173862	0.0422755	680.234	631.5	631.48	763.834	1010.37	823.793	Setdb1
ENSMUSG00000015702	1.98323	0.000531634	0.00231955	12.6609	36.0252	15.7589	47.1395	134.576	74.4582	Anxa9
ENSMUSG00000015709	-0.326527	0.183219	0.28265	142.723	118.671	112.563	111.738	80.9561	104.558	Arnt2
ENSMUSG00000015711	-0.397521	0.126505	0.211472	2082.14	1826.69	2110.56	1745.03	1040.86	1782.24	Prune1
ENSMUSG00000015714	0.270551	0.47633	0.587843	996.756	1982.44	951.16	1209.04	2131.14	1402.03	Cers2
ENSMUSG00000015733	-0.211342	0.186623	0.286373	8776.28	6684.79	8196.86	6873.64	6838.16	6721.84	Capza2
ENSMUSG00000015745	2.79269	2.87488e-18	1.78546e-16	275.086	224.628	253.267	1207.29	2515.95	1494.71	Plekho1
ENSMUSG00000015747	0.117426	0.555068	0.658633	276.237	269.129	230.755	254.03	326.979	262.188	Vps45
ENSMUSG00000015748	-0.0257033	0.876322	0.916018	470.754	380.383	424.364	426.001	390.061	435.66	Prpf3
ENSMUSG00000015749	-0.242768	0.228774	0.335698	3409.23	2616.06	3439.94	2969.79	2263.62	2764.46	Anp32e
ENSMUSG00000015750	-0.0630146	0.780889	0.84334	730.877	970.561	710.275	628.527	857.925	823.001	Aph1a
ENSMUSG00000015755	-0.843731	4.41504e-07	4.7461e-06	5012.55	4118.53	4928.02	2859.8	2321.44	2651.19	Tab2
ENSMUSG00000015757	-0.19513	0.195439	0.296978	505.284	584.879	585.329	462.665	486.788	514.079	Ppil4
ENSMUSG00000015759	-0.0347827	0.759498	0.826082	1238.46	1282.07	1190.92	1209.91	1235.37	1178.66	Cnih1
ENSMUSG00000015766	1.16231	0.000275954	0.0013267	332.636	225.687	294.916	471.395	894.723	544.179	Eps8
ENSMUSG00000015776	0.199381	0.409148	0.524262	506.435	751.231	542.555	648.605	814.818	605.171	Med22
ENSMUSG00000015790	-0.394426	0.00295747	0.00978378	581.249	594.415	574.073	457.428	417.397	455.463	Surf1
ENSMUSG00000015804	0.0262014	0.884826	0.922724	738.934	583.82	677.631	641.621	766.455	629.727	Med28
ENSMUSG00000015806	-0.323611	0.0536699	0.105946	1418.02	1626.43	1249.45	1065.88	1160.72	1204.8	Qdpr
ENSMUSG00000015812	0.0053933	0.991291	0.994593	35.6806	21.1913	12.382	22.6968	22.0789	24.5554	Gnrh1
ENSMUSG00000015837	-0.164739	0.331649	0.446931	11283.1	9075.17	11541.1	9564.95	8642.33	10248.3	Sqstm1
ENSMUSG00000015839	1.29673	1.94589e-06	1.78831e-05	867.845	965.263	733.913	1535.53	2755.66	2016.71	Nfe2l2
ENSMUSG00000015843	-1.32629	0.000243196	0.00119449	1960.13	1455.84	1454.32	929.696	370.085	641.608	Rxrg
ENSMUSG00000015846	-0.799134	0.00025639	0.00124773	6230.3	5956.87	6411.61	4363.9	2730.43	3593.01	Rxra
ENSMUSG00000015850	-0.783588	0.0921122	0.164531	912.734	283.963	909.512	527.264	378.496	317.636	Adamtsl4
ENSMUSG00000015852	1.20947	1.26562e-05	9.24301e-05	162.289	143.041	199.237	292.439	489.942	384.965	Fcrls
ENSMUSG00000015854	3.58451	6.37181e-07	6.61695e-06	8.05692	3.17869	1.12563	26.1886	68.3396	53.0713	Cd5l
ENSMUSG00000015869	0.364244	0.12334	0.207182	359.108	485.28	317.429	455.682	569.847	471.305	Prpsap1
ENSMUSG00000015880	2.0487	0.000324381	0.00152134	5.75494	6.35738	7.87943	18.332	37.8496	26.9317	Ncapg
ENSMUSG00000015882	0.0636005	0.811921	0.867639	148.477	226.747	181.227	153.64	218.687	209.909	Lcorl
ENSMUSG00000015889	0.555028	0.00735201	0.0208843	740.085	755.469	769.933	900.015	1357.33	1072.52	Lta4h
ENSMUSG00000015932	0.823878	0.00408455	0.0128264	984.095	1393.33	1058.1	1701.39	2749.35	1632.54	Dstn
ENSMUSG00000015937	0.0958457	0.533337	0.639332	1876.11	1553.32	1878.68	1821.85	2033.37	1817.89	H2afy
ENSMUSG00000015942	0.772129	0.000890393	0.00359292	234.802	189.662	198.111	294.185	433.168	336.646	Gtf2ird2
ENSMUSG00000015943	-0.501846	0.00745341	0.0211158	360.259	321.048	346.695	280.218	214.481	230.504	Bola1
ENSMUSG00000015944	-0.246981	0.436101	0.550108	3312.54	2441.24	3156.28	2907.81	1525.55	3073.38	Gatsl2
ENSMUSG00000015947	3.88958	8.4781e-15	3.49205e-13	19.5668	24.37	30.3921	211.255	638.187	253.475	Fcgr1
ENSMUSG00000015950	5.40845	9.45027e-33	2.8781e-30	96.683	72.0504	75.4174	1724.96	5808.86	2833.37	Ncf1
ENSMUSG00000015957	0.716239	0.0314598	0.0688572	252.066	183.305	254.393	446.079	230.252	455.463	Wnt11
ENSMUSG00000015961	0.43921	0.0651162	0.12409	580.098	703.55	513.289	687.015	1007.22	743.79	Adss
ENSMUSG00000015968	3.73731	3.85274e-08	5.29427e-07	2.30198	15.8935	14.6332	61.9797	221.841	156.045	Cacna1d
ENSMUSG00000015970	-3.75694	2.99702e-06	2.62677e-05	219.839	867.783	101.307	21.8238	54.6717	11.8816	Chdh
ENSMUSG00000015971	-0.400923	0.00826043	0.0229162	761.954	769.243	902.758	611.068	583.515	647.945	Actr8
ENSMUSG00000015980	0.948274	0.0386349	0.0814771	58.7004	163.173	74.2918	155.386	262.845	154.461	Lrrc27
ENSMUSG00000015981	1.49081	0.00561417	0.0166654	6.90593	14.8339	5.62817	29.6804	23.1303	24.5554	Stk32c
ENSMUSG00000015994	-0.399087	0.0174789	0.0424528	1907.19	1786.42	1842.66	1531.16	1172.29	1493.13	Fnta
ENSMUSG00000016018	-0.48007	0.0215378	0.0503202	1653.97	1186.71	1614.16	1168.88	931.521	1092.32	Skiv2l2
ENSMUSG00000016024	0.429271	0.167077	0.262824	329.183	235.223	425.489	385.846	573.001	374.667	Lbp
ENSMUSG00000016028	1.04861	0.00932528	0.0253138	20.7178	27.5487	29.2665	47.1395	74.6479	39.6054	Celsr1
ENSMUSG00000016087	0.475962	0.0394713	0.082747	315.371	291.38	289.288	381.481	525.689	340.607	Fli1
ENSMUSG00000016128	-0.531567	0.0578624	0.11285	267.029	447.136	364.705	305.534	223.944	217.038	Stard13
ENSMUSG00000016181	-0.00903274	0.956819	0.971168	382.128	307.274	326.434	329.976	334.338	344.567	Diexf
ENSMUSG00000016194	-2.86371	6.49667e-06	5.13628e-05	202.574	1041.55	263.398	49.7584	99.8809	57.8239	Hsd11b1
ENSMUSG00000016200	1.08988	0.245447	0.354954	3.45296	21.1913	1.12563	23.5697	15.7707	15.8422	Syt14
ENSMUSG00000016206	1.62489	6.29626e-06	4.99273e-05	66.7573	77.3482	81.0456	151.894	338.544	205.156	H2-M3
ENSMUSG00000016239	1.99721	1.04559e-05	7.79363e-05	42.5866	55.0973	32.6434	103.881	277.564	140.203	Lonrf3
ENSMUSG00000016252	-0.646027	0.00513797	0.0154775	4199.96	3580.27	4499.16	3055.34	1970.28	2819.91	Atp5e
ENSMUSG00000016253	-0.286287	0.13131	0.217672	840.221	830.698	886.999	747.248	563.539	784.98	Nelfcd
ENSMUSG00000016256	3.53802	1.79309e-19	1.35754e-17	987.548	1318.1	781.189	7497.8	18582.1	9779.38	Ctsz
ENSMUSG00000016257	-0.438989	0.0211308	0.049588	1432.98	1623.25	1512.85	1249.2	906.288	1213.51	Prelid3b
ENSMUSG00000016262	1.04558	0.0135858	0.034313	197.97	81.5864	270.152	383.227	342.749	407.936	Sertad4
ENSMUSG00000016283	9.0572	5.40241e-14	1.99751e-12	1.15099	0	0	187.685	237.611	211.493	H2-M2
ENSMUSG00000016308	0.018364	0.892121	0.92814	612.326	561.569	589.832	623.289	602.44	560.813	Ube2a
ENSMUSG00000016319	-0.207806	0.664974	0.751577	1383.49	3668.21	1142.52	1278.88	2303.57	1781.45	Slc25a5
ENSMUSG00000016327	-0.677249	0.232648	0.340002	698.65	182.245	428.866	450.444	147.193	220.998	Atp1b4
ENSMUSG00000016344	-0.380342	0.00790755	0.022149	667.573	759.707	677.631	570.912	530.946	515.663	Ppdpf
ENSMUSG00000016349	-0.818135	0.0178832	0.043213	50259	37784.1	54203.7	35054.3	15386.9	30236.4	Eef1a2
ENSMUSG00000016356	0.0626846	0.827914	0.880127	64.4553	94.3012	109.186	94.279	103.035	83.1714	Col20a1
ENSMUSG00000016382	0.0430979	0.790135	0.85082	915.035	992.811	983.803	1074.61	1051.38	854.685	Pls3
ENSMUSG00000016386	-1.74052	0.00637888	0.0185272	56.3984	23.3104	82.1712	22.6968	6.30827	19.0106	Mpped2
ENSMUSG00000016409	-0.12443	0.528747	0.6356	328.032	268.07	309.549	248.792	320.67	262.188	Nkap
ENSMUSG00000016427	-0.727665	0.000236615	0.0011683	1208.54	1538.49	1305.73	886.048	677.088	883.201	Ndufa1
ENSMUSG00000016477	-0.469153	0.000943874	0.00378765	587.004	573.224	578.575	452.19	387.959	415.065	E2f3
ENSMUSG00000016481	-0.110604	0.445724	0.559804	1361.62	1217.44	1242.7	1070.24	1276.37	1193.71	Cr1l
ENSMUSG00000016487	0.589676	0.00110594	0.00432553	1399.6	1514.12	1332.75	2354.36	1760.01	2274.94	Ppfibp1
ENSMUSG00000016493	-0.716313	0.00889445	0.0243563	119.703	92.1821	139.579	82.0576	64.1341	67.3293	Cd46
ENSMUSG00000016494	0.179476	0.468099	0.580252	2702.52	1657.16	2334.56	2246.98	2933.35	2400.88	Cd34
ENSMUSG00000016495	0.547803	0.12508	0.209324	295.804	598.654	318.554	510.678	766.455	497.444	Plgrkt
ENSMUSG00000016496	0.318532	0.562661	0.665507	245.16	618.785	204.865	269.743	746.479	317.636	Cd274
ENSMUSG00000016503	-0.377918	0.00853364	0.0235544	478.811	520.246	522.294	391.083	366.931	411.897	Gtf3a
ENSMUSG00000016510	-0.633796	0.000497859	0.00219569	406.299	395.217	449.128	308.153	239.714	257.435	Mtif3
ENSMUSG00000016520	-0.146438	0.618357	0.713106	199.121	348.597	204.865	216.493	254.434	209.909	Lnx2
ENSMUSG00000016526	2.16403	0.00485787	0.0147762	3.45296	4.23826	6.7538	10.4754	38.901	15.8422	Dyrk3
ENSMUSG00000016528	-0.839423	1.84419e-07	2.1449e-06	8368.83	6606.38	8542.43	4450.32	4335.88	4356.6	Mapkapk2
ENSMUSG00000016534	1.15958	1.24277e-06	1.19968e-05	3007.53	3147.96	3069.6	5383.51	9005.05	6221.22	Lamp2
ENSMUSG00000016541	0.358295	0.0147305	0.0366856	784.974	865.664	803.702	960.249	1152.31	1035.29	Atxn10
ENSMUSG00000016552	0.670263	0.097101	0.171706	62.1534	55.0973	76.5431	75.074	159.809	74.4582	Foxred2
ENSMUSG00000016554	0.0590794	0.604998	0.701799	1139.48	1217.44	1162.78	1201.18	1202.78	1262.62	Eif3d
ENSMUSG00000016559	1.03723	9.1713e-05	0.000520023	2047.61	2526	2355.95	3736.24	6409.2	4077.78	H3f3b
ENSMUSG00000016619	0.324257	0.102246	0.178757	660.667	555.212	579.701	655.588	895.774	697.848	Nup50
ENSMUSG00000016624	0.157744	0.645621	0.735718	29.9257	25.4295	34.8946	35.7911	30.49	34.0607	Phf21b
ENSMUSG00000016637	0.774044	6.91337e-05	0.000409674	115.099	135.624	140.704	219.984	208.173	240.801	Ift27
ENSMUSG00000016664	-0.115967	0.500282	0.609781	1870.36	1651.86	2236.63	1828.84	1719	1765.61	Pacsin2
ENSMUSG00000016756	0.508084	0.141735	0.230901	146.175	127.148	137.327	158.005	290.18	137.035	Cmah
ENSMUSG00000016757	0.47437	0.017543	0.0425941	355.655	276.546	294.916	437.35	372.188	476.85	Ttll12
ENSMUSG00000016758	0.423364	0.45129	0.565098	14.9628	30.7274	14.6332	36.6641	30.49	14.258	Bik
ENSMUSG00000016763	-1.08913	0.0214566	0.0501897	24.1707	43.4421	27.0152	13.9673	19.9762	11.0895	Scube1
ENSMUSG00000016831	-0.234303	0.180769	0.279849	2151.2	1770.53	2090.3	1923.12	1505.57	1680.85	Tox4
ENSMUSG00000016833	-0.280643	0.117982	0.200385	409.752	371.907	413.107	368.386	282.821	331.101	Mrps18c
ENSMUSG00000016918	0.568922	0.0105367	0.0280045	521.398	366.609	506.535	609.322	788.534	670.916	Sulf1
ENSMUSG00000016921	0.305146	0.0404781	0.0844237	3028.25	2505.87	2495.53	3208.98	3481.11	3231.01	Srsf6
ENSMUSG00000016933	-0.0511393	0.79582	0.855378	986.397	1397.56	1087.36	1186.34	1028.25	1135.88	Plcg1
ENSMUSG00000016940	-0.20159	0.290566	0.404245	606.571	780.899	592.083	520.28	590.875	610.716	Kctd2
ENSMUSG00000016946	0.291792	0.0397995	0.0833364	368.316	360.252	341.067	414.653	453.144	441.997	Kctd5
ENSMUSG00000016984	0.388249	0.207045	0.310871	90.9281	93.2416	73.1662	80.3117	144.039	113.272	Etaa1
ENSMUSG00000016995	1.20322	5.14101e-05	0.000316197	33.3787	33.906	41.6484	88.1683	68.3396	93.4688	Matn4
ENSMUSG00000017002	7.61637	1.41955e-27	2.42681e-25	4.60395	2.11913	6.7538	426.001	1647.51	556.853	Slpi
ENSMUSG00000017009	-0.0214671	0.886573	0.924028	886.261	999.169	876.868	929.696	970.422	823.001	Sdc4
ENSMUSG00000017057	1.94605	6.43115e-11	1.50366e-09	146.175	127.148	160.966	388.464	738.068	547.347	Il13ra1
ENSMUSG00000017119	-0.241035	0.119229	0.201942	3390.81	3075.91	3186.67	2846.7	2359.29	2960.11	Nbr1
ENSMUSG00000017132	-0.561922	6.46046e-06	5.1102e-05	1466.36	1678.35	1615.28	1067.62	1073.46	1083.6	Cyth1
ENSMUSG00000017144	0.572223	0.0206425	0.0486792	363.712	233.104	355.7	409.415	508.867	497.444	Rnd3
ENSMUSG00000017146	1.65686	0.00225504	0.00780937	9.2079	11.6552	18.0101	31.4263	64.1341	27.7238	Brca1
ENSMUSG00000017167	-1.66954	0.00856783	0.023637	177.252	863.545	158.714	130.943	131.422	114.856	Cntnap1
ENSMUSG00000017176	0.0791998	0.763714	0.829505	252.066	169.53	291.539	276.726	234.457	241.593	Nt5c3b
ENSMUSG00000017188	-0.357424	0.0655447	0.124787	1040.49	878.379	1068.23	885.175	649.752	795.277	Coa3
ENSMUSG00000017210	-0.482381	0.0127074	0.0324607	1720.73	1408.16	1667.06	1289.35	948.343	1193.71	Med24
ENSMUSG00000017221	-0.333048	0.0843837	0.153485	3162.92	3031.41	3170.91	2747.19	1954.51	2731.19	Psmd3
ENSMUSG00000017264	-0.219634	0.0893553	0.160654	730.877	773.482	820.587	656.461	686.55	654.282	Exosc10
ENSMUSG00000017286	-0.170455	0.372811	0.487766	592.759	814.805	749.672	585.752	679.19	652.698	Glod4
ENSMUSG00000017288	0.0398598	0.794727	0.854376	675.63	564.748	673.129	670.428	621.365	674.085	Vps53
ENSMUSG00000017291	-0.0974887	0.475868	0.587409	1427.23	1408.16	1649.05	1439.5	1404.64	1347.38	Taok1
ENSMUSG00000017299	0.394005	0.00238386	0.00817918	461.546	473.625	487.399	599.719	647.649	622.598	Dnttip1
ENSMUSG00000017300	-0.631737	0.100825	0.176933	165086	111594	167770	132507	50192.8	104147	Tnnc2
ENSMUSG00000017307	-0.109529	0.643707	0.734267	215.235	254.295	194.735	187.685	251.279	178.224	Acot8
ENSMUSG00000017309	-1.45108	1.69845e-07	1.98996e-06	880.506	1360.48	792.446	426.001	363.777	320.012	Cd300lg
ENSMUSG00000017314	-2.24742	3.37406e-08	4.71805e-07	146.175	240.521	126.071	49.7584	34.6955	23.7633	Mpp2
ENSMUSG00000017344	-0.444922	0.129625	0.215399	420.111	270.189	527.922	289.821	273.358	331.101	Vtn
ENSMUSG00000017376	-0.17813	0.218352	0.323829	353.353	369.788	374.836	341.325	315.413	313.675	Nlk
ENSMUSG00000017386	-0.823869	0.123662	0.207547	176.101	686.597	194.735	213.874	180.837	202.78	Traf4
ENSMUSG00000017390	1.16104	0.0191001	0.0455621	26.4727	83.7056	55.156	113.484	176.632	80.7951	Aldoc
ENSMUSG00000017400	4.66838	3.68462e-22	3.82888e-20	24.1707	44.5017	28.1408	432.112	1345.76	689.135	Stac2
ENSMUSG00000017404	0.399483	0.00925357	0.025161	2795.75	2979.49	2835.47	3318.1	4245.47	3795.79	Rpl19
ENSMUSG00000017405	0.443944	0.361208	0.476585	28.7747	112.314	63.0355	84.6765	104.086	89.5083	Nek8
ENSMUSG00000017412	1.0975	0.0196839	0.0467471	11.5099	27.5487	14.6332	48.0125	35.7469	31.6844	Cacnb4
ENSMUSG00000017417	1.04222	0.00598609	0.017566	140.421	79.4673	178.976	199.906	355.366	266.149	Plxdc1
ENSMUSG00000017418	-0.418577	0.0492279	0.0991856	707.858	500.114	674.254	475.76	416.346	514.871	Arl5b
ENSMUSG00000017421	0.219516	0.072957	0.136208	1774.82	1757.82	1741.35	1974.62	2215.25	1952.55	Zfp207
ENSMUSG00000017428	-0.177362	0.383742	0.498661	2422.83	2162.57	2448.25	2345.63	1622.28	2250.38	Psmd11
ENSMUSG00000017446	-0.140291	0.547514	0.651664	445.432	332.703	392.846	334.341	432.116	297.041	C1qtnf1
ENSMUSG00000017466	1.25854	1.38179e-07	1.65679e-06	3972.06	3300.54	3721.34	7335.43	11427.4	7541.67	Timp2
ENSMUSG00000017478	-0.254763	0.0688969	0.130032	1454.85	1297.97	1328.25	1201.18	1039.81	1177.87	Zc3h18
ENSMUSG00000017485	-0.0662305	0.557859	0.661106	1691.95	1697.42	1668.19	1631.55	1522.4	1675.31	Top2b
ENSMUSG00000017491	-0.335756	0.0986459	0.173973	309.616	286.082	296.042	278.472	196.608	230.504	Rarb
ENSMUSG00000017493	0.7171	8.65744e-05	0.000495125	1977.4	1766.29	1562.38	2555.14	3302.38	2865.85	Igfbp4
ENSMUSG00000017499	1.0163	0.0610358	0.117868	8.05692	27.5487	22.5127	28.8075	54.6717	34.8528	Cdc6
ENSMUSG00000017548	0.128142	0.36249	0.477527	746.991	698.253	747.42	806.609	858.976	731.909	Suz12
ENSMUSG00000017550	0.524354	0.0564404	0.110627	46.0395	43.4421	40.5228	57.6149	60.9799	68.1214	Atad5
ENSMUSG00000017561	1.23975	7.8373e-05	0.000454266	197.97	230.985	191.358	334.341	684.447	447.541	Crlf3
ENSMUSG00000017607	2.73001	4.99063e-05	0.000307543	8.05692	6.35738	3.3769	23.5697	67.2882	27.7238	Tns4
ENSMUSG00000017615	-0.610614	0.00235629	0.00810353	2611.59	1991.98	2559.69	1771.22	1339.46	1579.47	Tnfaip1
ENSMUSG00000017631	1.84032	1.69882e-08	2.53848e-07	531.756	372.967	557.188	1136.59	2338.27	1760.07	Abr
ENSMUSG00000017639	0.177163	0.781936	0.844089	23.0198	103.837	25.8896	44.5206	78.8534	49.9029	Rab11fip4
ENSMUSG00000017652	1.24425	0.0025003	0.00851408	28.7747	19.0722	33.769	48.8854	89.3672	55.4476	Cd40
ENSMUSG00000017664	0.319855	0.121564	0.204805	553.625	503.293	463.761	523.772	752.787	622.598	Slc35c2
ENSMUSG00000017667	-0.484484	0.0532194	0.105251	217.537	140.922	187.981	139.673	114.6	135.451	Zfp334
ENSMUSG00000017670	0.479547	0.0501718	0.10058	771.162	821.162	702.395	824.068	1377.31	999.641	Elmo2
ENSMUSG00000017677	1.61418	3.7924e-12	1.07863e-10	791.88	701.431	780.064	1913.51	2990.12	2057.11	Wsb1
ENSMUSG00000017679	0.847104	0.00202641	0.0071247	240.556	274.427	180.101	335.214	523.586	392.886	Ttpal
ENSMUSG00000017686	-0.388551	0.0144888	0.0361742	1655.12	1483.39	1566.88	1292.84	1035.61	1264.21	Rhot1
ENSMUSG00000017692	0.141459	0.629327	0.722379	189.913	272.308	267.901	323.866	189.248	291.496	Rhbdl3
ENSMUSG00000017697	0.70125	0.113391	0.194309	14.9628	22.2508	22.5127	22.6968	31.5413	42.7739	Ada
ENSMUSG00000017707	0.326256	0.116193	0.198086	6200.37	5189.74	4980.93	5984.97	8329.02	6212.51	Serinc3
ENSMUSG00000017713	-0.343174	0.0948058	0.168246	192.215	251.117	195.86	172.845	156.655	174.264	Tha1
ENSMUSG00000017715	0.177246	0.197856	0.299878	822.956	723.682	805.953	893.905	929.418	837.259	Pgs1
ENSMUSG00000017716	2.05609	1.00009e-06	9.86989e-06	27.6237	13.7743	13.5076	57.6149	89.3672	80.7951	Birc5
ENSMUSG00000017718	0.555124	0.0886537	0.159562	78.2672	40.2634	72.0405	96.0249	84.1103	99.0136	Afmid
ENSMUSG00000017721	0.347385	0.0349213	0.0750998	1010.57	1037.31	892.627	1199.44	1409.9	1133.51	Pigt
ENSMUSG00000017723	3.91995	0.0389465	0.0819386	0	3.17869	1.12563	1.74591	64.1341	0	Wfdc2
ENSMUSG00000017724	-0.230999	0.686217	0.768755	46.0395	20.1317	92.3019	56.742	44.1579	34.0607	Etv4
ENSMUSG00000017734	-1.06275	0.00132516	0.00504037	302.71	235.223	381.59	197.288	101.984	140.203	Dbndd2
ENSMUSG00000017737	3.52161	7.62147e-11	1.75869e-09	73.6632	100.659	141.83	391.083	1694.82	1545.4	Mmp9
ENSMUSG00000017740	0.47905	0.326811	0.441713	42.5866	36.0252	41.6484	33.1722	95.6754	39.6054	Slc12a5
ENSMUSG00000017747	0.108216	0.691529	0.772691	186.46	280.784	178.976	234.825	268.101	194.859	Ghdc
ENSMUSG00000017754	1.67767	2.32551e-05	0.000158411	662.969	794.673	664.124	1305.94	3669.31	1813.93	Pltp
ENSMUSG00000017756	-0.588635	0.18344	0.282827	448.885	1094.53	366.956	374.497	516.227	380.212	Slc12a7
ENSMUSG00000017760	1.95321	1.41815e-08	2.1535e-07	2099.4	2086.28	2021.64	5030.83	12180.2	6827.19	Ctsa
ENSMUSG00000017764	-0.217539	0.265735	0.376788	196.819	222.508	224.001	198.16	157.707	196.443	Zswim1
ENSMUSG00000017765	1.03534	4.17441e-05	0.000265052	643.402	504.352	571.822	931.442	1524.5	1069.35	Slc12a4
ENSMUSG00000017774	0.0825588	0.724856	0.799436	2565.55	3737.08	2385.22	2840.59	3389.64	2970.41	Myo1c
ENSMUSG00000017776	-0.202217	0.149248	0.240732	2741.65	2681.76	2403.23	2171.04	2474.94	2158.5	Crk
ENSMUSG00000017778	-0.842907	0.000109431	0.000606005	4492.31	4343.15	5069.85	3155.73	2029.16	2566.43	Cox7c
ENSMUSG00000017781	0.439388	0.00267559	0.00900575	4257.5	3658.67	3859.8	4988.06	5869.84	5111.48	Pitpna
ENSMUSG00000017801	-0.00117555	0.996065	0.997696	330.334	417.468	314.052	322.12	436.322	304.17	Mlx
ENSMUSG00000017802	-0.16531	0.302881	0.417107	1553.83	1781.13	1386.78	1361.81	1486.65	1363.22	Retreg3
ENSMUSG00000017817	-0.62704	0.0635486	0.121705	38485.6	29131.7	39609.9	30807.4	13499.7	25121.7	Jph2
ENSMUSG00000017830	1.94536	4.12864e-06	3.45662e-05	80.5692	83.7056	59.6586	203.398	467.863	192.482	Dhx58
ENSMUSG00000017831	0.203661	0.13049	0.216448	1696.56	1506.7	1646.8	1961.53	1717.95	1904.23	Rab5a
ENSMUSG00000017837	-0.102459	0.612241	0.707723	657.214	874.14	744.044	629.4	819.024	672.5	Nkiras2
ENSMUSG00000017843	-0.311457	0.0377015	0.0798795	2832.58	2281.24	2788.19	2164.05	2114.32	2088.79	Ppp2r5c
ENSMUSG00000017858	-0.16393	0.299647	0.413657	444.281	499.055	422.112	387.591	436.322	396.054	Ift52
ENSMUSG00000017861	0.887453	0.104229	0.181357	31.0767	10.5956	10.1307	30.5534	35.7469	29.308	Mybl2
ENSMUSG00000017897	-0.463013	0.101525	0.177907	82.8711	65.693	79.92	62.8527	58.8772	44.3581	Eya2
ENSMUSG00000017929	2.62881	1.54753e-14	6.09488e-13	340.692	300.916	380.464	1342.6	3107.87	1871.75	B4galt5
ENSMUSG00000017969	0.432698	0.212321	0.316996	92.079	85.8247	82.1712	170.226	96.7268	83.9635	Ptgis
ENSMUSG00000017978	-1.30807	0.00159557	0.00587192	43.7375	61.4547	43.8997	15.7132	29.4386	15.8422	Cadps2
ENSMUSG00000017999	-0.113263	0.639789	0.73122	445.432	682.359	462.635	432.985	531.997	506.158	Ddx27
ENSMUSG00000018001	0.35467	0.0558678	0.109673	561.682	520.246	595.46	618.051	834.794	693.095	Cyth3
ENSMUSG00000018008	4.14026	3.23436e-23	3.6995e-21	181.856	189.662	142.955	1524.18	4731.2	2818.32	Cyth4
ENSMUSG00000018012	0.826225	0.0846702	0.153861	11.5099	33.906	21.387	35.7911	49.4148	34.0607	Rac3
ENSMUSG00000018040	0.204769	0.312815	0.427419	942.659	906.987	921.894	904.38	1316.33	975.086	Rrp7a
ENSMUSG00000018042	0.86069	0.000473103	0.00210049	1337.45	1937.94	1327.12	2409.35	3349.69	2600.49	Cyb5r3
ENSMUSG00000018068	-0.0867383	0.684114	0.766939	223.292	289.261	238.634	210.382	273.358	224.959	Ints2
ENSMUSG00000018076	-0.216148	0.140972	0.229831	1275.29	1285.25	1063.72	1010.01	1063.99	1046.38	Med13l
ENSMUSG00000018102	-0.301627	0.0340098	0.0734289	1261.48	1290.55	1468.95	1016.12	1107.1	1139.05	Hist1h2bc
ENSMUSG00000018126	-0.109307	0.848153	0.89588	75.9652	33.906	68.6636	66.3445	19.9762	78.4188	Baiap2l2
ENSMUSG00000018143	0.101719	0.634525	0.726562	1027.83	682.359	880.245	929.696	1004.07	845.972	Mafk
ENSMUSG00000018160	-0.284021	0.0383149	0.0809527	1260.33	1070.16	1188.67	1001.28	930.47	957.66	Med1
ENSMUSG00000018166	-0.0988316	0.58237	0.682774	223.292	241.581	276.906	221.73	224.995	245.554	Erbb3
ENSMUSG00000018167	1.13668	7.89647e-05	0.000457529	361.41	318.929	381.59	584.006	1078.71	673.293	Stard3
ENSMUSG00000018168	0.38824	0.583451	0.68384	4.60395	22.2508	7.87943	10.4754	17.8734	17.4264	Ikzf3
ENSMUSG00000018169	-0.694012	0.104682	0.181934	248.613	532.961	189.106	171.099	248.125	181.393	Mfng
ENSMUSG00000018171	0.281613	0.238728	0.346973	2201.84	1589.35	1776.25	1946.69	2820.85	2000.87	Vmp1
ENSMUSG00000018189	-0.143957	0.443113	0.557406	702.103	578.522	690.013	683.523	524.638	574.279	Uchl5
ENSMUSG00000018196	-0.27649	0.142338	0.231726	856.335	741.695	892.627	757.724	573.001	723.987	Glrx2
ENSMUSG00000018199	0.465269	0.017777	0.0430307	238.255	300.916	257.77	350.054	418.449	333.478	Trove2
ENSMUSG00000018209	0.471268	0.0580716	0.113175	568.588	526.603	509.912	589.244	976.73	660.619	Stk4
ENSMUSG00000018217	-1.17257	0.0298636	0.0658805	934.602	4459.7	1615.28	904.38	1293.2	912.509	Pmp22
ENSMUSG00000018238	1.10599	0.0595303	0.115536	8.05692	12.7148	4.50253	20.9509	13.6679	19.8027	Gdf9
ENSMUSG00000018239	0.2169	0.294843	0.408693	135.817	109.135	117.066	130.07	147.193	143.372	Zcchc10
ENSMUSG00000018263	-0.52323	0.153906	0.246495	37.9826	58.276	33.769	30.5534	32.5927	27.7238	Tbx5
ENSMUSG00000018286	0.189214	0.182862	0.282457	2884.38	2377.66	2799.45	3187.15	2979.61	3023.48	Psmb6
ENSMUSG00000018287	0.061866	0.782763	0.844712	1567.65	1174	1581.51	1690.04	1212.24	1608.77	Spag7
ENSMUSG00000018293	1.01185	6.88505e-07	7.07141e-06	3777.54	3671.39	3899.19	6639.69	9527.59	6717.88	Pfn1
ENSMUSG00000018322	0.437298	0.0684065	0.129322	345.296	366.609	337.69	382.354	611.902	428.531	Tomm34
ENSMUSG00000018326	-0.0682174	0.81574	0.870725	2602.38	3861.05	2115.06	2349.12	3336.02	2498.31	Ywhab
ENSMUSG00000018334	-0.511589	0.105032	0.182444	8119.07	7614.03	7501.22	6544.53	3158.34	6593.51	Ksr1
ENSMUSG00000018339	-1.50725	0.00254329	0.00863275	8952.38	22212.7	5610.16	5496.12	4059.37	3381.51	Gpx3
ENSMUSG00000018340	-0.405095	0.00679642	0.0195486	6764.36	7721.04	6467.89	5680.31	4826.88	5315.84	Anxa6
ENSMUSG00000018341	0.664676	0.253457	0.364053	28.7747	7.41695	11.2563	25.3157	24.1817	25.3475	Il12rb2
ENSMUSG00000018347	0.751023	0.000969651	0.00387154	86.3241	83.7056	69.7893	125.705	150.347	128.322	Zkscan6
ENSMUSG00000018362	0.344666	0.0325222	0.0707511	392.487	359.192	368.082	440.842	529.895	452.294	Kpna2
ENSMUSG00000018363	-0.691775	7.77195e-08	9.90907e-07	1436.43	1293.73	1474.58	861.605	846.359	894.291	Smurf2
ENSMUSG00000018372	0.00402909	0.981726	0.987689	246.311	224.628	204.865	226.095	212.378	238.425	Cep95
ENSMUSG00000018377	-0.609555	0.00836819	0.0231787	2880.92	2648.91	3130.39	2226.9	1398.33	2049.19	Vezf1
ENSMUSG00000018378	-0.438915	0.155896	0.249015	6293.6	4986.31	5687.82	5479.53	2585.34	4450.86	Cuedc1
ENSMUSG00000018379	0.191733	0.0559933	0.109879	2795.75	2926.52	2770.18	3232.55	3203.55	3263.49	Srsf1
ENSMUSG00000018381	0.152739	0.740702	0.811943	47.1905	141.982	73.1662	69.8363	114.6	107.727	Abi3
ENSMUSG00000018387	-0.0626006	0.895986	0.930821	19.5668	41.323	25.8896	28.8075	36.7982	18.2185	Shroom1
ENSMUSG00000018395	0.725419	0.00276329	0.00925307	208.329	229.925	220.624	305.534	467.863	317.636	Kif3a
ENSMUSG00000018398	0.799264	0.00502718	0.0151895	1031.29	815.864	876.868	1287.61	2195.28	1258.66	2023-09-08
ENSMUSG00000018401	-0.303062	0.105313	0.182892	474.207	605.011	545.932	392.829	433.168	491.107	Mtmr4
ENSMUSG00000018405	-0.608146	0.000214341	0.00107299	300.408	268.07	289.288	197.288	178.734	186.146	Mrm1
ENSMUSG00000018411	-0.714483	0.0581717	0.113342	2090.19	1653.98	2121.82	1633.3	606.645	1333.91	Mapt
ENSMUSG00000018412	-0.0858532	0.616953	0.711876	1108.4	896.391	916.265	828.433	928.367	994.889	Kansl1
ENSMUSG00000018415	-1.39759	9.34986e-09	1.46601e-07	4982.63	4729.89	4860.48	2215.56	1298.45	2015.92	Gid4
ENSMUSG00000018417	-0.385028	0.0398991	0.0835311	507.586	645.274	590.957	482.743	386.907	464.968	Myo1b
ENSMUSG00000018425	0.160046	0.435458	0.549516	562.833	695.074	552.686	567.42	774.866	682.006	Dhx40
ENSMUSG00000018427	0.41725	0.0258651	0.0584797	497.227	686.597	542.555	794.388	732.811	778.643	Ypel2
ENSMUSG00000018428	-1.89233	2.50985e-10	5.25747e-09	3967.46	6006.67	3622.29	1488.39	898.928	1274.5	Akap1
ENSMUSG00000018433	-0.298405	0.0853672	0.154922	441.979	465.149	533.55	353.546	389.01	428.531	Nol11
ENSMUSG00000018442	0.682104	0.000367698	0.00169499	545.568	566.867	552.686	786.531	1076.61	810.327	Derl2
ENSMUSG00000018446	-0.573095	0.000750071	0.00310638	1506.64	1320.22	1481.33	1056.27	823.229	1014.69	C1qbp
ENSMUSG00000018449	0.473578	0.0176031	0.0427	146.175	178.007	153.086	195.542	229.2	238.425	Rpain
ENSMUSG00000018451	2.07139	0.00123633	0.00475136	1.15099	9.53608	6.7538	21.8238	25.2331	26.9317	6330403K07Rik
ENSMUSG00000018459	1.17753	0.0469591	0.0954613	19.5668	26.4891	9.00507	25.3157	68.3396	31.6844	Slc13a3
ENSMUSG00000018470	-1.53892	0.06965	0.131142	8.05692	32.8465	10.1307	2.61886	10.5138	4.75265	Kcnab3
ENSMUSG00000018474	0.77812	0.0059934	0.017581	698.65	1064.86	738.415	1278.88	1851.48	1162.02	Chd3
ENSMUSG00000018476	-0.359038	0.0381869	0.0807143	1199.33	1466.44	1291.1	1106.91	893.672	1083.6	Kdm6b
ENSMUSG00000018481	0.155389	0.421975	0.53674	553.625	727.92	535.801	630.273	719.143	675.669	Appbp2
ENSMUSG00000018500	2.08241	1.07155e-05	7.97222e-05	12.6609	18.0126	16.8845	39.2829	95.6754	67.3293	Adora2b
ENSMUSG00000018501	-0.679895	3.82426e-05	0.000244676	4675.31	4316.66	4567.82	3023.04	2372.96	3066.25	Ncor1
ENSMUSG00000018507	3.99547	8.75671e-22	8.59401e-20	61.0024	47.6804	61.9098	534.248	1451.95	734.285	Trpv2
ENSMUSG00000018509	-0.88606	0.000409872	0.00185975	298.106	328.465	248.765	176.337	118.806	177.432	Cenpv
ENSMUSG00000018537	0.814272	0.00132501	0.00504037	124.307	130.326	82.1712	192.923	215.533	184.561	Pcgf2
ENSMUSG00000018541	0.256696	0.27722	0.389839	329.183	244.759	360.203	418.145	313.311	383.381	Cwc25
ENSMUSG00000018547	-0.406134	0.069778	0.131274	3070.84	2234.62	2880.5	2365.7	1665.38	2145.03	Pip4k2b
ENSMUSG00000018548	0.0200024	0.93211	0.954626	257.821	397.336	282.534	292.439	334.338	324.765	Trim37
ENSMUSG00000018554	-2.17284	2.25995e-08	3.27838e-07	322.277	492.697	356.826	131.816	51.5175	76.0424	Ybx2
ENSMUSG00000018559	-0.251768	0.256773	0.367231	3203.2	2402.03	3177.66	2817.02	1986.05	2571.98	Ctdnep1
ENSMUSG00000018565	-0.180011	0.191612	0.292477	706.707	674.942	766.556	666.064	622.416	607.547	Elp5
ENSMUSG00000018566	-1.62863	3.70095e-07	4.04942e-06	12462.9	11208.1	13257.7	5381.76	2378.22	4181.54	Slc2a4
ENSMUSG00000018567	0.495329	0.0110137	0.0289911	2573.61	2762.28	2683.51	3172.31	4592.42	3541.52	Gabarap
ENSMUSG00000018569	0.515573	0.324312	0.439314	16.1138	21.1913	19.1358	18.332	44.1579	19.0106	Cldn7
ENSMUSG00000018570	-0.0789745	0.900928	0.934245	11.5099	27.5487	7.87943	12.2214	19.9762	12.6737	2810408A11Rik
ENSMUSG00000018572	0.854084	6.34887e-06	5.03194e-05	470.754	453.493	476.143	732.408	1008.27	792.109	Phf23
ENSMUSG00000018574	-2.09228	8.69898e-11	1.99e-09	12474.4	19367.8	11939.6	4399.69	2334.06	3532.81	Acadvl
ENSMUSG00000018583	-0.0810944	0.683518	0.766487	4106.73	3299.48	3775.37	3947.5	2861.85	3759.35	G3bp1
ENSMUSG00000018585	0.776829	0.0389755	0.0819781	241.707	481.042	296.042	417.272	817.972	511.702	Atox1
ENSMUSG00000018593	1.11744	5.57523e-11	1.32299e-09	10787.1	11727.3	9594.9	22683.7	26304.4	20678.8	Sparc
ENSMUSG00000018599	-0.614965	0.0687249	0.129815	2565.55	1895.56	2681.26	1949.31	906.288	1806.8	Mief2
ENSMUSG00000018604	-1.57883	0.000172454	0.000887616	260.123	571.105	208.242	128.324	120.908	99.0136	Tbx3
ENSMUSG00000018648	-0.208985	0.61026	0.705895	113.948	127.148	111.438	136.181	48.3634	119.608	Dusp14
ENSMUSG00000018651	-0.231874	0.244815	0.354233	370.618	415.349	334.313	326.485	269.153	357.241	Tada2a
ENSMUSG00000018654	2.72536	1.98397e-11	5.12064e-10	65.6063	73.1099	51.7791	240.935	639.238	381.004	Ikzf1
ENSMUSG00000018659	-0.359761	0.181992	0.281404	270.482	473.625	345.569	268.87	320.67	260.604	Pnpo
ENSMUSG00000018661	0.218135	0.193541	0.294799	546.719	672.823	547.058	659.08	659.214	736.661	Cog1
ENSMUSG00000018666	0.153532	0.298111	0.412074	1487.08	1323.4	1310.24	1623.69	1376.25	1581.84	Cbx1
ENSMUSG00000018669	-0.173365	0.138259	0.226181	802.239	822.222	787.943	712.33	700.218	726.364	Cdk5rap3
ENSMUSG00000018672	0.429073	0.0512883	0.102223	473.056	514.948	495.279	776.929	506.764	712.106	Copz2
ENSMUSG00000018677	-0.604966	0.0535752	0.105813	1490.53	2479.38	1215.68	1067.62	1315.27	1027.37	Slc25a39
ENSMUSG00000018678	-0.378315	0.0284964	0.0633655	405.148	435.481	383.841	303.788	283.872	353.281	Sp2
ENSMUSG00000018697	0.0341173	0.852459	0.899353	209.48	263.831	225.127	226.095	252.331	237.633	Aatf
ENSMUSG00000018707	-0.0837158	0.43089	0.545136	7140.73	7498.53	6920.39	6584.69	7012.69	6747.98	Dync1h1
ENSMUSG00000018727	0.505926	0.146257	0.23683	25.3217	24.37	29.2665	31.4263	42.0551	38.8133	Cpsf4l
ENSMUSG00000018733	-0.395451	0.0381701	0.0807002	362.561	285.023	321.931	273.235	227.098	236.048	Pex12
ENSMUSG00000018736	-0.25841	0.186043	0.285732	2049.91	1418.76	1704.21	1529.41	1351.02	1443.22	Ndel1
ENSMUSG00000018740	-2.18148	5.7254e-05	0.000348233	287.747	1282.07	400.725	153.64	139.833	140.995	Slc25a35
ENSMUSG00000018750	-0.452887	0.000211056	0.00105854	1792.09	1876.49	2003.63	1434.26	1323.69	1385.4	Zbtb4
ENSMUSG00000018752	2.25108	1.89168e-08	2.79775e-07	61.0024	75.229	70.9149	185.066	497.302	304.962	Tnfsfm13
ENSMUSG00000018761	0.272281	0.527161	0.63426	401.695	833.877	327.559	481.87	884.209	522.792	Mpdu1
ENSMUSG00000018765	-0.416074	0.0580165	0.113095	4010.04	3289.95	4136.7	3282.31	2226.82	3060.71	Fxr2
ENSMUSG00000018770	-0.830525	0.0137863	0.0347037	9623.41	5918.72	11533.2	6287.89	3538.94	5397.43	Atp5g3
ENSMUSG00000018774	5.85734	3.27064e-39	1.89887e-36	119.703	97.4799	104.684	3113.83	10529.6	5014.05	Cd68
ENSMUSG00000018796	-2.12882	8.25968e-10	1.56894e-08	20438.1	24649.7	11594	5338.11	3159.39	4461.95	Acsl1
ENSMUSG00000018800	-0.333814	0.176901	0.275066	392.487	309.393	459.258	309.899	251.279	358.825	Abca5
ENSMUSG00000018809	-0.265164	0.299831	0.413736	178.403	154.696	169.971	153.64	101.984	161.59	Smyd4
ENSMUSG00000018819	1.73543	1.53498e-11	4.00734e-10	1011.72	763.946	1024.33	2487.92	3998.39	2837.33	Lsp1
ENSMUSG00000018820	0.166317	0.381667	0.496532	583.551	769.243	590.957	687.888	796.945	697.848	Zfyve27
ENSMUSG00000018821	0.220507	0.331758	0.447001	119.703	139.862	164.342	171.972	142.987	178.224	Avpi1
ENSMUSG00000018822	-1.94675	0.000208638	0.0010484	100.136	299.857	457.007	90.7872	64.1341	67.3293	Sfrp5
ENSMUSG00000018830	-1.74799	1.06581e-06	1.04279e-05	1511.25	2051.32	1447.56	753.359	407.935	330.309	Myh11
ENSMUSG00000018841	-0.537968	0.0914584	0.163653	179.554	334.822	199.237	137.927	190.299	163.967	Rad51d
ENSMUSG00000018845	-0.659085	0.0401708	0.083981	10360	7739.06	10432.4	7464.63	3636.72	6965.81	Unc45b
ENSMUSG00000018846	-0.947298	0.00110772	0.00432868	1520.46	2487.86	1280.97	863.351	958.857	921.223	Pank3
ENSMUSG00000018848	-0.19038	0.325599	0.440608	1609.08	1122.08	1466.7	1277.13	1165.98	1234.9	Rars
ENSMUSG00000018849	0.115334	0.847456	0.895441	17.2648	47.6804	30.3921	23.5697	59.9286	20.5948	Wwc1
ENSMUSG00000018858	-0.506721	0.0126744	0.0323971	758.501	689.776	738.415	577.895	402.678	556.853	Mrpl58
ENSMUSG00000018861	0.149434	0.668092	0.754239	113.948	243.7	142.955	157.132	220.789	178.224	Fdxr
ENSMUSG00000018882	-0.71777	0.003242	0.0105516	1072.72	849.77	1157.15	718.441	473.12	679.629	Mrpl45
ENSMUSG00000018893	-1.39881	0.0513028	0.102239	42159.5	7681.84	65973.4	23657	5967.62	14296.8	Mb
ENSMUSG00000018899	0.513775	0.114939	0.196496	384.43	657.989	374.836	526.391	866.336	632.103	Irf1
ENSMUSG00000018900	-0.839439	0.000999121	0.00397324	545.568	839.175	503.158	364.022	342.749	348.528	Slc22a5
ENSMUSG00000018906	-0.452265	0.0892731	0.160524	1052	609.249	980.427	713.203	648.7	568.734	P4ha2
ENSMUSG00000018909	0.422693	0.149802	0.241479	1235.01	1735.57	1101.99	1495.37	2411.86	1553.33	Arrb1
ENSMUSG00000018920	3.90046	2.83089e-29	6.00112e-27	47.1905	55.0973	49.5279	502.821	1076.61	689.927	Cxcl16
ENSMUSG00000018921	-0.212688	0.355005	0.470442	643.402	536.139	799.2	624.162	479.428	602.795	Pelp1
ENSMUSG00000018923	0.996928	0.00102655	0.00406301	67.9083	70.9908	86.6738	107.373	188.197	155.253	Med11
ENSMUSG00000018927	3.96381	1.06216e-17	6.18584e-16	399.393	275.487	227.378	2391.89	7899	3787.07	Ccl6
ENSMUSG00000018930	6.95536	1.27599e-13	4.41983e-12	0	4.23826	0	90.7872	301.746	152.877	Ccl4
ENSMUSG00000018931	-0.17874	0.297284	0.411163	332.636	423.826	374.836	338.706	318.568	342.191	Natd1
ENSMUSG00000018932	-0.588893	0.0204368	0.0482586	4366.85	3666.09	4991.06	3582.6	2156.38	2918.92	Map2k3
ENSMUSG00000018965	1.60671	1.2177e-07	1.47958e-06	1366.22	1205.78	1283.22	2837.97	5661.67	3242.89	Ywhah
ENSMUSG00000018974	0.2505	0.0953795	0.169057	415.507	472.566	457.007	511.551	513.073	575.071	Sart3
ENSMUSG00000018983	1.59348	4.12989e-07	4.45462e-06	170.346	234.164	171.096	674.793	374.291	687.55	E2f2
ENSMUSG00000018986	-0.563129	0.221995	0.327932	44.8885	25.4295	69.7893	26.1886	37.8496	30.8922	Slfn3
ENSMUSG00000018995	-0.671978	0.000478393	0.00212102	197.97	230.985	231.88	147.529	124.063	142.58	Nars2
ENSMUSG00000018999	0.0583917	0.818298	0.872929	498.378	585.939	408.605	449.571	655.009	451.502	Slc35b4
ENSMUSG00000019027	-0.0151337	0.976795	0.984536	11.5099	11.6552	15.7589	9.60249	14.7193	14.258	Dnah1
ENSMUSG00000019039	0.131528	0.44686	0.560921	403.997	484.221	390.595	439.969	506.764	455.463	Dalrd3
ENSMUSG00000019054	0.0731163	0.711888	0.788677	1347.81	1006.59	1420.55	1395.85	1210.14	1364.01	Fis1
ENSMUSG00000019055	0.0438967	0.718199	0.793899	1614.84	1525.77	1628.79	1679.56	1705.34	1532.73	Plod1
ENSMUSG00000019066	-0.013823	0.975653	0.983884	429.319	939.833	366.956	382.354	823.229	514.871	Rab3d
ENSMUSG00000019080	-0.715541	9.53572e-05	0.000538414	230.198	251.117	280.283	164.115	152.45	147.332	Mfsd3
ENSMUSG00000019082	-1.05383	0.00873516	0.0240153	898.922	1181.41	444.625	345.69	536.203	335.062	Slc25a22
ENSMUSG00000019087	0.812662	1.12991e-05	8.35942e-05	3088.1	2652.09	2689.14	4368.26	5849.87	4588.69	Atp6ap1
ENSMUSG00000019088	0.0975057	0.625678	0.719233	2654.18	1908.27	2642.99	2333.41	2630.55	2744.66	Dnase1l1
ENSMUSG00000019102	4.70612	6.22668e-11	1.46015e-09	5.75494	9.53608	13.5076	135.308	93.5727	522.792	Aldh3a1
ENSMUSG00000019122	4.2088	1.23096e-24	1.67273e-22	254.368	170.59	181.227	1972	5725.81	3509.83	Ccl9
ENSMUSG00000019124	0.0590664	0.791647	0.851871	95.532	116.552	114.815	117.849	123.011	100.598	Scrn1
ENSMUSG00000019132	1.28549	1.00532e-05	7.53228e-05	2194.93	2629.84	2206.24	4002.49	7896.9	5241.38	BC005537
ENSMUSG00000019139	1.13736	0.00693078	0.0198652	108.193	261.712	158.714	276.726	557.23	330.309	Isyna1
ENSMUSG00000019143	-0.380283	0.0031456	0.010299	726.273	738.516	674.254	543.85	535.152	563.981	Hars2
ENSMUSG00000019158	0.15011	0.319237	0.434216	559.38	485.28	558.314	634.637	577.207	566.358	Tmem160
ENSMUSG00000019173	0.622906	0.0475527	0.0964091	1235.01	1980.33	1324.87	1795.67	3166.75	2030.97	Rab5c
ENSMUSG00000019179	-1.14224	9.53628e-05	0.000538414	16744.6	14415.4	18252.1	8988.8	4741.72	8654.58	Mdh2
ENSMUSG00000019188	0.579142	0.00200324	0.00705686	1198.18	1129.5	1070.48	1439.5	2009.18	1629.37	H13
ENSMUSG00000019189	1.06934	1.62429e-06	1.52537e-05	450.036	544.616	459.258	862.478	1263.76	926.767	Rnf145
ENSMUSG00000019194	-0.551306	0.0944053	0.167666	17726.4	13453.3	20516.9	15230.4	7248.2	12798.1	Scn1b
ENSMUSG00000019210	0.644625	8.50091e-05	0.0004874	2062.57	1868.01	2205.12	2824.01	3572.58	3196.16	Atp6v1e1
ENSMUSG00000019214	1.26066	0.00166248	0.00607046	17.2648	24.37	15.7589	38.41	58.8772	41.1897	Chtf18
ENSMUSG00000019235	-1.00189	0.00267455	0.00900575	47.1905	51.9186	72.0405	29.6804	26.2845	29.308	Rps6kl1
ENSMUSG00000019254	0.696591	0.00518045	0.0155815	949.565	906.987	804.828	1183.73	1900.89	1230.15	Ppp1r12c
ENSMUSG00000019256	0.382013	0.250188	0.360564	120.854	111.254	162.091	135.308	240.766	138.619	Ahr
ENSMUSG00000019261	0.904883	5.20032e-06	4.23348e-05	429.319	387.8	390.595	635.51	898.928	727.948	Map1s
ENSMUSG00000019278	-0.555469	0.0361474	0.0772873	453.489	526.603	440.123	266.251	433.168	268.525	Dpep1
ENSMUSG00000019295	-0.252596	0.259892	0.370353	397.091	497.995	335.439	354.419	375.342	304.17	Tmem129
ENSMUSG00000019297	-0.0935467	0.555636	0.659041	416.658	367.669	441.248	363.149	400.575	384.965	Nop9
ENSMUSG00000019302	0.873259	0.000927336	0.00372504	2593.18	2061.91	2688.01	3460.39	5912.95	4078.57	Atp6v0a1
ENSMUSG00000019303	-0.151336	0.606652	0.703154	46.0395	51.9186	57.4073	44.5206	41.0038	53.8634	Psmc3ip
ENSMUSG00000019312	0.0448118	0.966274	0.977836	9.2079	42.3826	15.7589	6.11068	59.9286	3.96054	Grb7
ENSMUSG00000019320	-0.921635	0.235904	0.343465	20.7178	31.7869	11.2563	14.8402	16.8221	2.37633	Noxo1
ENSMUSG00000019326	-2.44029	1.52758e-06	1.44824e-05	2063.72	5779.92	1454.32	573.531	681.293	458.631	Aoc3
ENSMUSG00000019338	-0.0944785	0.598556	0.696461	389.034	474.685	497.53	436.477	387.959	449.918	Zfp687
ENSMUSG00000019362	-0.165949	0.132602	0.219289	1272.99	1247.11	1285.47	1146.19	1153.36	1093.11	D8Ertd738e
ENSMUSG00000019368	-3.18128	0.222293	0.328217	5.75494	169.53	14.6332	0	21.0276	0	Sec14l4
ENSMUSG00000019370	-0.436288	0.0352737	0.0757245	13208.7	9317.81	11997	9287.35	7316.54	8908.85	Calm3
ENSMUSG00000019373	-0.78915	0.00144973	0.00542672	1892.22	1541.67	2005.88	1250.07	771.712	1124.79	Cops3
ENSMUSG00000019428	0.217999	0.0859261	0.155668	2923.51	2753.81	2727.41	3208.1	3524.22	3044.87	Fkbp8
ENSMUSG00000019432	0.39959	0.00229254	0.0079151	2444.7	2186.94	2106.06	2852.81	3111.03	2924.47	Ddx39b
ENSMUSG00000019433	0.501746	0.0174513	0.0424053	407.45	374.026	450.253	484.489	698.115	562.397	Gipc1
ENSMUSG00000019437	-1.7574	0.00398671	0.0125564	178.403	1010.82	262.273	157.132	147.193	125.153	Tlcd1
ENSMUSG00000019461	0.931459	5.96857e-05	0.000360678	314.22	401.575	294.916	611.068	772.763	545.763	Plscr3
ENSMUSG00000019464	0.146238	0.721236	0.796536	54.0964	118.671	52.9048	75.947	100.932	73.6661	Ptger1
ENSMUSG00000019467	0.724606	4.76008e-05	0.000296052	436.224	362.371	405.228	715.822	697.064	576.655	Arhgef25
ENSMUSG00000019470	0.206492	0.31701	0.431852	524.851	606.071	509.912	563.928	766.455	564.774	Xab2
ENSMUSG00000019471	-0.193098	0.139764	0.228239	2648.42	2376.6	2666.63	2301.11	2086.99	2338.31	Cdc37
ENSMUSG00000019478	-0.0893147	0.768549	0.833333	220.99	155.756	252.142	227.841	141.936	220.206	Rab4a
ENSMUSG00000019487	-0.685994	0.0128059	0.0326441	4254.05	3012.34	4315.68	2785.6	1706.39	2705.84	Trip10
ENSMUSG00000019494	-0.241027	0.17429	0.272098	2657.63	2293.96	2718.4	2461.73	1865.14	2161.67	Cops6
ENSMUSG00000019505	-0.166443	0.306054	0.420312	14503.6	10919.9	12313.3	11016.7	11061.6	11545.8	Ubb
ENSMUSG00000019518	-0.123514	0.579183	0.679588	393.638	544.616	378.213	376.243	449.99	383.381	Ap4m1
ENSMUSG00000019528	-1.03901	0.000138237	0.000736842	8913.25	6633.93	9500.34	4773.31	2881.83	4533.24	Gyg
ENSMUSG00000019539	1.40592	1.41592e-07	1.69134e-06	581.249	411.111	411.982	1120.87	1582.32	1018.65	Rcn3
ENSMUSG00000019558	-0.0695271	0.81178	0.867605	4775.45	2638.31	5219.56	3808.7	4304.34	3925.69	Slc6a8
ENSMUSG00000019564	1.59347	1.81365e-06	1.68299e-05	156.534	162.113	137.327	329.104	676.036	372.291	Arid3a
ENSMUSG00000019577	-3.70547	6.2607e-07	6.52286e-06	72713.7	22286.9	6591.71	3782.51	1297.4	2707.43	Pdk4
ENSMUSG00000019578	-0.310139	0.0134514	0.0340114	1403.05	1438.89	1473.45	1207.29	1070.3	1201.63	Ubxn6
ENSMUSG00000019579	0.407143	0.0499062	0.100146	334.938	415.349	345.569	431.239	576.155	447.541	Mydgf
ENSMUSG00000019590	-0.0575743	0.860756	0.906242	186.46	115.492	183.478	147.529	203.967	115.648	Cyb561
ENSMUSG00000019647	0.358765	0.247552	0.357525	305.012	330.584	254.393	469.649	239.714	430.907	Sema6a
ENSMUSG00000019659	0.567658	0.00990722	0.0266108	520.247	349.656	383.841	571.785	677.088	609.132	Ccdc12
ENSMUSG00000019689	-1.04776	0.00088935	0.0035906	687.14	627.262	730.536	432.112	198.71	357.241	Fmc1
ENSMUSG00000019699	0.870024	0.00138937	0.00522831	370.618	321.048	444.625	533.375	901.031	643.192	Akt3
ENSMUSG00000019710	-0.0869946	0.476847	0.588298	1078.48	1162.34	1053.59	999.532	1037.71	1064.59	Mrpl24
ENSMUSG00000019715	-0.279208	0.129998	0.215812	1125.67	911.225	1038.96	920.093	717.04	895.875	Gle1
ENSMUSG00000019718	-1.15747	0.0760936	0.140971	107.042	442.898	72.0405	74.2011	114.6	90.3004	L3hypdh
ENSMUSG00000019726	1.09173	0.000726408	0.00302176	214.084	259.593	221.75	319.501	688.653	475.265	Lyst
ENSMUSG00000019731	-0.858525	3.75187e-09	6.34585e-08	2105.16	1787.48	2119.57	1154.92	1039.81	1120.04	Slc35e1
ENSMUSG00000019732	-1.00641	0.000160925	0.000836398	141.572	170.59	131.699	81.1847	55.723	83.1714	Calr3
ENSMUSG00000019734	0.697031	0.175347	0.273265	79.4182	115.492	50.6535	84.6765	228.149	86.3399	Tmc4
ENSMUSG00000019737	0.235351	0.580809	0.681245	46.0395	46.6208	32.6434	51.5043	68.3396	28.5159	Syne4
ENSMUSG00000019738	-0.457623	0.0621133	0.119412	321.126	252.176	306.172	268.87	180.837	190.106	Polr2i
ENSMUSG00000019761	0.175718	0.566366	0.668075	57.5494	50.8591	58.5329	46.2665	69.391	72.874	Krt10
ENSMUSG00000019763	-1.04165	1.86985e-10	4.01199e-09	1148.69	1135.85	1189.79	630.273	482.583	573.487	Rmnd1
ENSMUSG00000019767	-0.57242	0.256471	0.366859	29.9257	43.4421	14.6332	18.332	22.0789	19.0106	Ccdc170
ENSMUSG00000019768	-0.945628	0.00204177	0.00716602	837.919	1244.99	1045.71	669.555	354.314	599.626	Esr1
ENSMUSG00000019773	0.667774	0.141999	0.231268	33.3787	45.5613	33.769	39.2829	95.6754	45.1502	Fbxo5
ENSMUSG00000019774	-0.335492	0.217474	0.32275	300.408	208.734	221.75	225.222	146.142	206.74	Mtrf1l
ENSMUSG00000019777	-0.0379327	0.830372	0.882139	1750.65	1522.59	1642.3	1773.84	1336.3	1676.1	Hdac2
ENSMUSG00000019779	0.829779	0.0188856	0.0451929	31.0767	50.8591	46.151	72.4552	97.7782	58.6161	Frk
ENSMUSG00000019782	-0.573818	0.0017092	0.00621559	1495.13	1242.87	1607.4	1095.56	891.569	931.52	Rwdd1
ENSMUSG00000019787	-0.788209	0.0484011	0.0977924	19124.8	11050.2	19430.7	12595	5084.47	11044.4	Trdn
ENSMUSG00000019789	-0.909588	0.13314	0.219903	24.1707	23.3104	14.6332	16.5861	4.20551	11.8816	Hey2
ENSMUSG00000019790	0.136338	0.427322	0.5417	587.004	633.619	601.088	589.244	770.66	643.984	Stxbp5
ENSMUSG00000019791	-0.946453	5.91656e-08	7.71677e-07	589.306	577.462	656.244	356.165	277.564	311.299	Hint3
ENSMUSG00000019792	-0.181476	0.424515	0.538872	117.401	121.85	122.694	87.2954	115.652	116.44	Trmt11
ENSMUSG00000019794	-0.0279769	0.894519	0.930087	351.051	526.603	413.107	417.272	414.243	434.868	Katna1
ENSMUSG00000019795	-0.464827	0.0524221	0.104007	3749.92	2718.84	3792.26	2799.56	1939.79	2693.96	Pcmt1
ENSMUSG00000019796	1.101	2.47397e-08	3.5372e-07	90.9281	116.552	106.935	233.952	217.635	223.375	Lrp11
ENSMUSG00000019797	-0.62577	0.0293894	0.0650316	954.169	767.124	1060.35	762.089	412.14	627.35	1700021F05Rik
ENSMUSG00000019802	0.056293	0.609559	0.705391	1445.64	1516.24	1500.47	1525.92	1605.45	1509.76	Sec63
ENSMUSG00000019804	-0.0786456	0.533282	0.639332	2440.09	2289.72	2341.32	2228.65	2398.19	2070.57	Snx3
ENSMUSG00000019806	0.841751	0.000362842	0.00167504	204.876	179.066	207.117	284.583	437.373	338.23	Aig1
ENSMUSG00000019808	-0.110752	0.643507	0.734186	82.8711	95.3608	111.438	93.406	80.9561	93.4688	Adat2
ENSMUSG00000019809	-0.838693	0.0371611	0.0790035	260.123	602.892	238.634	182.447	220.789	213.077	Pex3
ENSMUSG00000019810	1.46006	4.99497e-06	4.09145e-05	440.828	350.716	449.128	788.277	1631.74	994.097	Fuca2
ENSMUSG00000019813	-0.26648	0.345975	0.460807	110.495	91.1225	76.5431	65.4715	72.5451	92.6767	Cep57l1
ENSMUSG00000019814	-0.379839	0.00615492	0.017986	667.573	602.892	580.827	479.252	467.863	475.265	Ltv1
ENSMUSG00000019817	1.18137	1.31645e-05	9.58347e-05	183.007	100.659	138.453	327.358	338.544	290.704	Plagl1
ENSMUSG00000019818	-0.165011	0.181113	0.280354	4194.2	4763.8	4164.84	3891.63	3992.08	3821.93	Cd164
ENSMUSG00000019820	-0.69778	0.000511151	0.00224435	1689.65	2147.74	1759.36	1295.46	955.703	1198.46	Utrn
ENSMUSG00000019822	0.0886612	0.586418	0.686357	307.314	295.618	318.554	292.439	343.801	343.775	Smpd2
ENSMUSG00000019823	1.88661	2.71122e-07	3.04554e-06	276.237	232.045	239.76	565.674	1416.21	784.98	Mical1
ENSMUSG00000019826	0.100899	0.672341	0.758178	176.101	230.985	153.086	178.956	216.584	205.948	Zbtb24
ENSMUSG00000019831	1.16102	0.0508625	0.101578	5.75494	14.8339	10.1307	34.0452	15.7707	19.0106	Wasf1
ENSMUSG00000019832	1.78136	9.32161e-05	0.000527981	82.8711	103.837	95.6788	169.353	549.871	252.683	Rab32
ENSMUSG00000019836	-1.21438	0.0365035	0.077881	11.5099	24.37	21.387	6.11068	7.35965	11.0895	Amd-ps4
ENSMUSG00000019837	-0.352338	0.0471906	0.0957972	648.006	602.892	657.37	515.043	419.5	558.437	Gtf3c6
ENSMUSG00000019838	-0.30796	0.126085	0.210858	2072.93	1931.59	1407.04	1426.41	1444.59	1500.25	Slc16a10
ENSMUSG00000019841	-0.279637	0.182733	0.282367	816.051	712.027	858.858	721.06	517.278	726.364	Rev3l
ENSMUSG00000019842	0.139322	0.467602	0.579906	174.95	183.305	148.584	193.796	192.402	172.68	Traf3ip2
ENSMUSG00000019843	0.797418	8.48762e-05	0.000486813	509.888	466.208	522.294	755.978	1059.79	789.733	Fyn
ENSMUSG00000019845	-0.0982516	0.776934	0.840321	72.5122	43.4421	43.8997	41.9018	56.7744	50.695	Tube1
ENSMUSG00000019846	-0.697292	0.000341725	0.00159001	1439.89	2003.64	1499.34	984.692	1080.82	983.799	Lama4
ENSMUSG00000019848	-0.464503	0.209378	0.313731	1316.73	957.846	1282.1	1120	452.093	1004.39	Popdc3
ENSMUSG00000019849	0.065334	0.652962	0.741621	1060.06	957.846	1166.16	1063.26	1117.62	1150.14	Prep
ENSMUSG00000019850	2.20448	2.23923e-07	2.57051e-06	161.138	181.185	244.262	439.969	1351.02	913.301	Tnfaip3
ENSMUSG00000019851	-0.47706	0.089602	0.16097	63.3043	60.3951	54.0304	41.0288	48.3634	38.8133	Perp
ENSMUSG00000019852	0.95074	0.0220184	0.0512698	17.2648	21.1913	18.0101	37.537	46.2606	26.1396	Arfgef3
ENSMUSG00000019853	0.341461	0.473737	0.585415	37.9826	67.8121	27.0152	39.2829	79.9047	49.9029	Hebp2
ENSMUSG00000019854	-0.128051	0.3968	0.511656	490.321	558.39	554.937	506.313	451.041	509.326	Reps1
ENSMUSG00000019857	-0.579815	0.0186118	0.0446452	422.413	342.239	436.746	257.521	211.327	333.478	Asf1a
ENSMUSG00000019861	0.0838564	0.588993	0.688661	542.115	541.437	550.435	508.932	628.724	594.874	Gopc
ENSMUSG00000019863	-1.15077	1.2023e-05	8.84156e-05	523.7	407.932	585.329	259.267	169.272	253.475	Qrsl1
ENSMUSG00000019864	-1.17069	6.16669e-06	4.90467e-05	1069.27	976.918	1157.15	600.592	336.441	484.771	Rtn4ip1
ENSMUSG00000019865	-0.828895	0.127953	0.213129	39.1336	20.1317	27.0152	19.205	7.35965	21.3869	Nmbr
ENSMUSG00000019866	1.1074	0.00194292	0.0068859	174.95	162.113	164.342	217.365	531.997	331.894	Crybg1
ENSMUSG00000019868	-0.0207726	0.890541	0.926617	474.207	470.446	471.64	416.399	484.685	495.068	Vta1
ENSMUSG00000019872	0.361953	0.0988682	0.174269	1779.43	1428.29	1934.96	1862.01	2633.7	2114.14	Smpdl3a
ENSMUSG00000019873	0.814293	0.00399621	0.0125813	705.556	872.021	625.852	1014.37	1744.24	1117.67	Reep3
ENSMUSG00000019874	7.23088	3.03989e-08	4.27332e-07	0	1.05956	0	29.6804	88.3158	61.7845	Fabp7
ENSMUSG00000019876	4.95622	7.80749e-18	4.66659e-16	4.60395	6.35738	5.62817	99.5167	267.05	150.501	Pkib
ENSMUSG00000019877	-0.256694	0.0734234	0.136885	6725.22	5494.9	6546.68	5177.49	5103.39	5425.95	Serinc1
ENSMUSG00000019878	0.0348132	0.890108	0.926431	669.875	494.816	687.762	745.502	484.685	666.164	Hsf2
ENSMUSG00000019880	1.10213	0.0941968	0.167371	11.5099	6.35738	33.769	46.2665	39.9524	24.5554	Rspo3
ENSMUSG00000019883	-2.58033	8.93365e-09	1.40909e-07	623.836	1881.79	742.918	212.128	153.501	177.432	Echdc1
ENSMUSG00000019889	-0.420318	0.170408	0.267165	267.029	193.9	338.816	245.3	153.501	198.027	Ptprk
ENSMUSG00000019891	-0.922104	0.00608006	0.0177991	82.8711	59.3356	90.0507	48.0125	29.4386	44.3581	Dcbld1
ENSMUSG00000019897	0.189876	0.191374	0.292235	374.071	339.06	353.449	396.321	427.911	392.886	Ccdc59
ENSMUSG00000019899	-0.492281	0.0714913	0.134022	1807.05	1064.86	1789.76	1249.2	939.932	1124	Lama2
ENSMUSG00000019906	-0.705204	0.129088	0.214683	78.2672	54.0378	66.4124	61.1068	18.9248	41.1897	Lin7a
ENSMUSG00000019907	0.35567	0.0314876	0.0688991	628.439	669.644	658.495	714.949	912.596	876.864	Ppp1r12a
ENSMUSG00000019913	-4.55033	2.6809e-05	0.000178866	49.4925	236.283	40.5228	12.2214	0	1.58422	Sim1
ENSMUSG00000019916	-0.0771926	0.58738	0.68728	2030.34	1737.68	1982.24	1781.7	1952.41	1717.29	P4ha1
ENSMUSG00000019917	0.0573423	0.867936	0.910726	191.064	433.362	276.906	273.235	370.085	295.457	2023-09-10
ENSMUSG00000019920	0.643325	0.00722733	0.020578	1240.77	938.774	1560.13	1742.42	2068.06	2030.17	Lims1
ENSMUSG00000019923	-0.381966	0.00199519	0.00703516	1165.95	1192.01	1142.52	950.647	845.308	889.538	Zwint
ENSMUSG00000019927	-0.240505	0.431961	0.546143	4481.95	3884.36	3517.6	4042.65	2058.6	3956.58	Ube2d1
ENSMUSG00000019929	0.651354	0.00897334	0.0245259	7122.31	4693.87	7629.54	9739.54	11729.2	9073.61	Dcn
ENSMUSG00000019932	1.65154	8.41654e-07	8.48001e-06	461.546	285.023	302.795	1528.54	805.356	961.62	Kera
ENSMUSG00000019933	-0.659123	0.119605	0.202324	619.232	303.035	485.148	413.78	159.809	316.844	Mrln
ENSMUSG00000019942	2.0947	3.66624e-05	0.000235895	34.5296	15.8935	9.00507	63.7256	100.932	88.7162	Cdk1
ENSMUSG00000019943	0.436287	0.125383	0.20975	2550.59	1666.69	2835.47	2617.12	3964.75	2961.69	Atp2b1
ENSMUSG00000019944	-0.345869	0.186326	0.286084	671.026	867.783	756.426	689.633	423.705	691.511	Rhobtb1
ENSMUSG00000019947	-0.0508909	0.83371	0.884857	379.826	267.01	272.403	265.378	350.109	272.485	Arid5b
ENSMUSG00000019948	-0.355491	0.10213	0.178612	200.272	210.853	157.589	156.259	156.655	132.282	Actr6
ENSMUSG00000019951	0.170437	0.530869	0.637436	750.444	783.018	720.405	672.174	1168.08	697.848	Uhrf1bp1l
ENSMUSG00000019952	0.314199	0.292868	0.406843	157.685	226.747	144.081	162.369	255.485	240.009	Poc1b
ENSMUSG00000019960	0.631991	0.0653705	0.1245	455.791	550.973	384.967	458.301	1030.35	669.332	Dusp6
ENSMUSG00000019961	0.203262	0.203776	0.306927	1441.04	1111.48	1270.84	1515.45	1471.93	1413.91	Tmpo
ENSMUSG00000019966	-0.683692	0.00501231	0.0151619	796.484	530.842	808.205	510.678	401.626	416.649	Kitl
ENSMUSG00000019969	0.0818005	0.689366	0.771257	1174.01	984.335	982.678	914.855	1310.02	1100.24	Psen1
ENSMUSG00000019970	0.760137	0.0084744	0.0234199	3068.53	1643.38	2386.34	3323.33	4719.64	3978.76	Sgk1
ENSMUSG00000019971	0.339713	0.124841	0.209041	104.74	86.8842	113.689	118.722	133.525	133.866	Cep290
ENSMUSG00000019975	0.685651	0.00183515	0.0065729	234.802	296.678	260.021	435.604	493.096	346.152	Ikbip
ENSMUSG00000019977	-0.538481	0.0179816	0.0433955	2406.72	2163.63	2341.32	1873.36	1171.24	1712.54	Hbs1l
ENSMUSG00000019978	-0.31614	0.310301	0.424787	1427.23	2670.1	1731.22	1305.94	1972.39	1404.41	Epb41l2
ENSMUSG00000019979	2.21012	1.19723e-08	1.84267e-07	122.005	83.7056	90.0507	298.55	701.269	369.123	Apaf1
ENSMUSG00000019984	0.0880184	0.596708	0.69492	443.13	469.387	393.972	417.272	492.045	480.018	Med23
ENSMUSG00000019986	1.32936	0.000440708	0.00197709	49.4925	59.3356	37.1459	88.1683	174.529	105.35	Ahi1
ENSMUSG00000019987	3.77919	4.64765e-07	4.97931e-06	4.60395	13.7743	15.7589	89.9142	324.876	55.4476	Arg1
ENSMUSG00000019988	-0.553291	0.0174873	0.0424669	684.838	523.425	839.722	487.981	423.705	483.186	Nedd1
ENSMUSG00000019989	0.0251613	0.898103	0.932524	136.968	123.969	144.081	144.91	139.833	127.53	Enpp3
ENSMUSG00000019990	-0.726899	0.0176826	0.0428401	1267.24	679.181	1307.99	735.9	557.23	672.5	Pde7b
ENSMUSG00000019992	1.50751	0.0505796	0.101209	10.3589	19.0722	2.25127	13.9673	44.1579	32.4765	Mtfr2
ENSMUSG00000019996	0.000551168	0.998097	0.999039	149.628	130.326	166.594	151.021	171.375	125.153	Map7
ENSMUSG00000019997	0.278047	0.406793	0.52196	621.534	301.976	371.459	648.605	458.401	462.592	Ctgf
ENSMUSG00000019998	0.744267	0.000536477	0.0023369	932.3	957.846	1141.39	1436.01	2077.52	1566	Stx7
ENSMUSG00000020000	-0.967785	0.209901	0.314239	12.6609	20.1317	36.0203	4.36477	24.1817	7.12898	Moxd1
ENSMUSG00000020003	-0.582032	3.66394e-05	0.000235842	683.687	769.243	776.687	495.838	474.172	518.831	Pex7
ENSMUSG00000020009	0.646856	0.022369	0.0519266	1030.13	1177.18	746.295	1209.04	1983.95	1432.92	Ifngr1
ENSMUSG00000020010	-2.82882	6.09666e-07	6.36864e-06	84.0221	199.198	58.5329	10.4754	22.0789	15.8422	Vnn3
ENSMUSG00000020014	-1.28715	0.0321701	0.0701365	16.1138	13.7743	29.2665	11.3484	7.35965	5.54476	Cfap54
ENSMUSG00000020015	0.811558	0.00019356	0.000981143	294.653	361.311	299.418	501.075	680.242	497.444	Cdk17
ENSMUSG00000020017	1.40372	0.0272885	0.0611501	12.6609	14.8339	9.00507	15.7132	57.8258	23.7633	Hal
ENSMUSG00000020018	0.226012	0.174954	0.272839	220.99	204.496	228.504	238.316	270.204	256.643	Snrpf
ENSMUSG00000020019	-0.205976	0.55139	0.655394	326.881	222.508	495.279	356.165	243.92	304.962	Ntn4
ENSMUSG00000020020	0.234875	0.69143	0.772635	18.4158	11.6552	13.5076	23.5697	7.35965	19.8027	Usp44
ENSMUSG00000020021	1.09795	0.000456278	0.0020366	188.762	179.066	198.111	279.345	571.95	361.202	Fgd6
ENSMUSG00000020022	-1.01091	0.000749634	0.00310537	4247.15	3565.43	4546.43	2727.11	1331.04	2073.74	Ndufa12
ENSMUSG00000020023	-0.381743	0.014093	0.0353527	1565.34	1866.95	1479.08	1298.08	1221.7	1249.95	Tmcc3
ENSMUSG00000020024	-0.248948	0.206029	0.309543	524.851	406.873	552.686	430.366	376.393	441.205	Cep83
ENSMUSG00000020027	-0.549891	0.13269	0.219388	334.938	794.673	551.56	427.747	287.026	433.284	Socs2
ENSMUSG00000020029	-0.942507	0.00044994	0.00201283	14456.4	12163.8	13763.1	8618.67	4718.59	7673.95	Nudt4
ENSMUSG00000020032	-0.845096	0.0162751	0.0398886	1460.6	741.695	1554.5	899.142	563.539	628.142	Nuak1
ENSMUSG00000020034	-0.0222169	0.901706	0.934747	1272.99	986.454	993.934	1081.59	980.936	1139.84	Tcp11l2
ENSMUSG00000020038	-0.657968	0.00198175	0.00699554	619.232	452.434	621.35	388.464	314.362	369.123	Cry1
ENSMUSG00000020042	0.0767348	0.784127	0.845897	49.4925	54.0378	65.2867	51.5043	64.1341	62.5766	Btbd11
ENSMUSG00000020044	-0.744941	0.000140396	0.000746041	2045.31	2057.67	1943.97	1374.03	949.395	1283.22	Timp3
ENSMUSG00000020048	0.868367	1.47961e-05	0.000105965	4887.1	4551.89	4060.16	7396.54	10006	7243.04	Hsp90b1
ENSMUSG00000020053	1.24039	5.10277e-08	6.78903e-07	962.226	1057.44	1011.94	1949.31	3063.72	2151.37	Igf1
ENSMUSG00000020056	0.0640562	0.669647	0.755622	354.504	340.12	392.846	365.768	382.702	388.133	Washc3
ENSMUSG00000020057	0.457523	0.288826	0.402423	558.229	733.218	317.429	465.284	1111.31	633.687	Dram1
ENSMUSG00000020059	-1.35695	0.0324318	0.070596	17.2648	56.1569	30.3921	20.9509	12.6165	7.12898	Sycp3
ENSMUSG00000020061	-1.56633	0.00820755	0.0228053	73118.8	19017.1	80637	28536.9	8617.1	21185	Mybpc1
ENSMUSG00000020062	0.432928	0.469568	0.581574	10.3589	12.7148	9.00507	10.4754	23.1303	10.2974	Slc5a8
ENSMUSG00000020063	0.292804	0.104746	0.182006	355.655	379.324	302.795	395.448	469.966	407.144	Sirt1
ENSMUSG00000020064	0.034582	0.805052	0.862327	697.499	776.66	755.3	705.347	808.51	770.722	Herc4
ENSMUSG00000020067	-0.493541	0.124513	0.208558	11199.1	7383.04	10448.1	8391.7	4322.22	7904.45	Mypn
ENSMUSG00000020069	-0.071653	0.698866	0.778373	872.449	1088.17	845.351	986.438	877.901	806.367	Hnrnph3
ENSMUSG00000020070	0.556482	0.0419697	0.0870436	187.611	255.355	187.981	257.521	399.524	272.485	Rufy2
ENSMUSG00000020072	-0.734848	0.140082	0.228639	72.5122	149.399	52.9048	79.4388	38.901	46.7344	Pbld2
ENSMUSG00000020074	0.50954	0.00174042	0.00630894	772.313	645.274	667.501	965.487	1090.28	913.301	Ccar1
ENSMUSG00000020075	-0.229699	0.18286	0.282457	1904.89	1571.33	1744.73	1495.37	1297.4	1657.88	Ddx21
ENSMUSG00000020076	-0.236211	0.0809351	0.148264	1240.77	1215.32	1202.18	1113.02	937.829	1053.5	Ddx50
ENSMUSG00000020077	2.26025	8.46368e-09	1.34162e-07	319.975	340.12	290.413	955.884	2479.15	1120.04	Srgn
ENSMUSG00000020078	0.0169759	0.922727	0.947948	1622.89	1566.04	1577.01	1348.71	1852.53	1622.24	Vps26a
ENSMUSG00000020079	-1.0611	6.72601e-06	5.29652e-05	516.794	568.986	545.932	283.71	190.299	306.546	Supv3l1
ENSMUSG00000020083	0.624677	0.161665	0.256251	18.4158	23.3104	21.387	43.6477	19.9762	33.2686	Fam241b
ENSMUSG00000020085	-2.18071	5.37209e-05	0.000329136	1208.54	4157.73	979.301	428.62	549.871	421.402	Aifm2
ENSMUSG00000020086	0.0479386	0.909197	0.939512	52.9454	96.4203	48.4022	76.8199	84.1103	44.3581	H2afy2
ENSMUSG00000020087	-0.655393	0.0658449	0.125298	559.38	1212.14	551.56	497.584	512.021	465.76	Tysnd1
ENSMUSG00000020088	-0.233737	0.144133	0.234144	4737.47	3696.82	4484.52	3887.26	3557.86	3540.73	Sar1a
ENSMUSG00000020089	-1.36403	0.000138248	0.000736842	1538.87	2729.44	1238.2	855.495	540.408	742.998	Ppa1
ENSMUSG00000020091	-1.1681	6.32295e-11	1.48054e-09	2924.66	2900.03	2791.57	1476.16	1057.69	1299.06	Eif4ebp2
ENSMUSG00000020092	-0.695118	0.155246	0.248165	268.18	1072.28	453.63	415.526	319.619	373.083	Pald1
ENSMUSG00000020097	2.02872	3.3306e-05	0.000217288	630.741	1290.55	505.409	1874.23	5261.1	2768.42	Sgpl1
[truncated: 13,990 more rows]

## Sheet: B6_Uninjured-vs-B6_ECM
ID	log2FoldChange	pvalue	padj	rB6-12-N3	rB6-11-N2	rB6-10-N1	rB6-3-E3	rB6-2-E2	rB6-1-E1	Gene.name
[truncated: 15,457 more rows]

[truncated: 13 more sheets: B6_Control-vs-B6_ECM, B6_Uninjured-vs-B6_Control, MRL_Control-vs-MRL_ECM, B6_Control-vs-MRL_Control, B6_ECM-vs-B6_PE, MRL_Uninjured-vs-MRL_ECM, B6_Control-vs-B6_PE, MRL_ECM-vs-MRL_PE, MRL_Uninjured-vs-MRL_Control, MRL_Uninjured-vs-MRL_PE, B6_PE-vs-MRL_PE, B6_ECM-vs-MRL_ECM, B6_Uninjured-vs-MRL_Uninjured]
